# Supplementary material for: p190A inactivating mutations cause aberrant RhoA activation and promote malignant transformation via the Hippo-YAP pathway in endometrial cancer
Source: Signal Transduct Target Ther. 2020 May 27;5:81. doi: 10.1038/s41392-020-0170-6 (PMC7250911; doi:10.1038/s41392-020-0170-6)
Supplement: Supplementary file 2 — Supplementary Tables [file 41392_2020_170_MOESM2_ESM.xlsx]

## Sheet: Suppl. Table. 1
Supplementary Table. 1 The differentially expressed genes in p190A KO Ishikawa cells
FoldChange	log2FoldChange	pvalue	padj	Up/Down	Significant	Position	GeneID	NM	NP	Ensembl_gene	Ensembl_RNA	Symbol	Description	GO_Process	GO_Component	GO_Function	Map
7666.54	12.9044	6.21632e-27	2.49594e-25	Up	Yes	2: 76974845- 77820445	80059	NM_001134745.1;;NM_001282928.1	NP_001128217.1;;NP_001269857.1	ENSG00000176204.9	ENST00000409911.1;ENST00000409884.1;ENST00000409093.1;ENST00000409088.3;ENST00000409282.1;ENST00000456154.1;ENST00000491242.1	LRRTM4	leucine rich repeat transmembrane neuronal 4 [Source:HGNC Symbol;Acc:19411]	GO:0050808|synapse organization;GO:0033673|negative regulation of kinase activity;GO:0043549|regulation of kinase activity;GO:0019221|cytokine mediated signaling pathway;GO:0051338|regulation of transferase activity;GO:1902531|regulation of intracellular signal transduction;GO:1902532|negative regulation of intracellular signal transduction;GO:0071310|cellular response to organic substance;GO:001…	GO:0098794|postsynapse;GO:0030054|cell junction;GO:0045202|synapse;GO:0045211|postsynaptic membrane;GO:0098590|plasma membrane region;GO:0098589|membrane region;GO:0044456|synapse part;GO:0097060|synaptic membrane	GO:0019210|kinase inhibitor activity;GO:0019207|kinase regulator activity;GO:0098772|molecular function regulator;GO:0004857|enzyme inhibitor activity;GO:0030234|enzyme regulator activity	NA
4568.13	12.1574	2.97165e-24	1.0526e-22	Up	Yes	5: 10971952- 11904155	1501	NM_001332.2	NP_001323.1	ENSG00000169862.14	ENST00000304623.8;ENST00000359640.2;ENST00000495388.2;ENST00000513588.1;ENST00000511377.1;ENST00000458100.2;ENST00000504499.1;ENST00000503622.1;ENST00000506324.1;ENST00000504354.1;ENST00000502551.1;ENST00000506735.1;ENST00000507430.1;ENST00000511278.1;ENST00000514132.1;ENST00000513598.1;ENST00000508761.1;ENST00000509868.1	CTNND2	catenin (cadherin-associated protein), delta 2 [Source:HGNC Symbol;Acc:2516]	GO:0016358|dendrite development;GO:0048666|neuron development;GO:0032990|cell part morphogenesis;GO:0050808|synapse organization;GO:0060828|regulation of canonical wnt signaling pathway;GO:0098602|single organism cell adhesion;GO:0060996|dendritic spine development;GO:0030111|regulation of wnt signaling pathway;GO:0031175|neuron projection development;GO:0016055|wnt signaling pathway;GO:0098609|c…	GO:0060076|excitatory synapse;GO:0097458|neuron part;GO:0098794|postsynapse;GO:0030054|cell junction;GO:0045202|synapse;GO:0043005|neuron projection;GO:0070161|anchoring junction;GO:0044297|cell body;GO:0042995|cell projection;GO:0036477|somatodendritic compartment;GO:0043204|perikaryon;GO:0044456|synapse part;GO:0030425|dendrite	GO:0008013|beta catenin binding	NA
4214.45	12.0411	9.79828e-24	3.3908e-22	Up	Yes	3: 64079543- 64431152	166336	NM_198859.3	NP_942559.1	ENSG00000163637.7	ENST00000295902.6;ENST00000564377.1;ENST00000498162.1;ENST00000569824.1	PRICKLE2	prickle homolog 2 (Drosophila) [Source:HGNC Symbol;Acc:20340]	GO:0090175|regulation of establishment of planar polarity;GO:0035567|non canonical wnt signaling pathway;GO:0016055|wnt signaling pathway;GO:2000026|regulation of multicellular organismal development;GO:0022603|regulation of anatomical structure morphogenesis;GO:2000027|regulation of organ morphogenesis	GO:0005635|nuclear envelope;GO:0031975|envelope;GO:0031965|nuclear membrane	GO:0046914|transition metal ion binding;GO:0008270|zinc ion binding	hsa04310|wnt signaling pathway
2295.15	11.1644	2.60293e-20	7.38371e-19	Up	Yes	X: 51927919- 51935364	101340250	NM_001098800.1;NR_003711.1	NP_001092270.1	ENSG00000154545.12	ENST00000416960.1;ENST00000471932.1;ENST00000459685.1;ENST00000375626.3;ENST00000477634.1;ENST00000498483.1;ENST00000467526.1;ENST00000474812.1;ENST00000479281.1;ENST00000497416.1;ENST00000497348.1	MAGED4	melanoma antigen family D, 4 [Source:HGNC Symbol;Acc:23793]	NA	NA	NA	NA
1145.8	10.1621	4.25784e-16	9.10156e-15	Up	Yes	17: 39215495- 39216344	730755	NM_001165252.1	NP_001158724.1	ENSG00000212724.2	ENST00000391418.2	KRTAP2-3	keratin associated protein 2-3 [Source:HGNC Symbol;Acc:18906]	NA	NA	NA	NA
699.533	9.45025	3.12214e-19	8.09243e-18	Up	Yes	X: 51804923- 51812368	101340250	NR_003711.1;NM_001272062.1;NM_001272063.1;NM_001242362.1	NP_001258991.1;NP_001258992.1;NP_001229291.1	ENSG00000187243.12	ENST00000490581.2;ENST00000481096.2;ENST00000470594.1;ENST00000497164.1;ENST00000360134.6;ENST00000485287.1;ENST00000335504.5;ENST00000431659.1;ENST00000471617.1;ENST00000481193.2;ENST00000514560.1;ENST00000486469.1;ENST00000486010.1	MAGED4B	melanoma antigen family D, 4B [Source:HGNC Symbol;Acc:22880]	NA	NA	NA	NA
352.702	8.46231	2.68344e-18	6.57784e-17	Up	Yes	21: 28208066- 28217728	9510	NM_006988.3	NP_008919.3	ENSG00000154734.10	ENST00000284984.3;ENST00000464589.1;ENST00000492656.1;ENST00000517777.1;ENST00000451462.1;ENST00000517452.1	ADAMTS1	ADAM metallopeptidase with thrombospondin type 1 motif, 1 [Source:HGNC Symbol;Acc:217]	GO:0003205|cardiac chamber development;GO:0048646|anatomical structure formation involved in morphogenesis;GO:0061384|heart trabecula morphogenesis;GO:0001101|response to acid chemical;GO:0034695|response to prostaglandin e;GO:0003206|cardiac chamber morphogenesis;GO:0071396|cellular response to lipid;GO:0071496|cellular response to external stimulus;GO:0071407|cellular response to organic cyclic…	GO:0031012|extracellular matrix;GO:0005604|basement membrane;GO:0005578|proteinaceous extracellular matrix;GO:0097708|intracellular vesicle;GO:0044420|extracellular matrix component	GO:0008233|peptidase activity;GO:1901681|sulfur compound binding;GO:0008201|heparin binding;GO:0004222|metalloendopeptidase activity;GO:0005539|glycosaminoglycan binding;GO:0046914|transition metal ion binding;GO:0008237|metallopeptidase activity;GO:0008270|zinc ion binding;GO:0004175|endopeptidase activity	NA
261.256	8.02932	1.96281e-06	1.54322e-05	Up	Yes	2:166845670-166984523	6323	NM_001165963.1;;NM_001165964.1	NP_001159435.1;;NP_001159436.1	ENSG00000144285.11	ENST00000423058.2;ENST00000303395.4;ENST00000375405.3;ENST00000409050.1;ENST00000473295.2;ENST00000491429.1;ENST00000507401.1	SCN1A	sodium channel, voltage-gated, type I, alpha subunit [Source:HGNC Symbol;Acc:10585]	GO:0006811|ion transport;GO:0050877|neurological system process;GO:0051899|membrane depolarization;GO:0044708|single organism behavior;GO:0050688|regulation of defense response to virus;GO:0035725|sodium ion transmembrane transport;GO:0030534|adult behavior;GO:0086010|membrane depolarization during action potential;GO:0030001|metal ion transport;GO:0019226|transmission of nerve impulse;GO:0031347…	GO:0031674|i band;GO:0044291|cell cell contact zone;GO:0014704|intercalated disc;GO:0097458|neuron part;GO:0031226|intrinsic component of plasma membrane;GO:0030424|axon;GO:0034706|sodium channel complex;GO:0043194|axon initial segment;GO:0033268|node of ranvier;GO:0030054|cell junction;GO:0043292|contractile fiber;GO:0001518|voltage gated sodium channel complex;GO:0034703|cation channel complex;…	GO:0005244|voltage gated ion channel activity;GO:0015077|monovalent inorganic cation transmembrane transporter activity;GO:0046873|metal ion transmembrane transporter activity;GO:0022836|gated channel activity;GO:0022803|passive transmembrane transporter activity;GO:0008324|cation transmembrane transporter activity;GO:0022890|inorganic cation transmembrane transporter activity;GO:0031420|alkali m…	NA
195.753	7.61289	4.5649e-57	5.99686e-55	Up	Yes	11: 58910221- 58922512	63901	NM_001142519.1;NM_022074.3	NP_001135991.1;NP_071357.2	ENSG00000166801.11	ENST00000528737.1;ENST00000420244.1;ENST00000532790.1;ENST00000529985.1;ENST00000531676.1;ENST00000527629.1;ENST00000361723.3;ENST00000531408.1;ENST00000529358.1;ENST00000533703.1;ENST00000531147.1	FAM111A	family with sequence similarity 111, member A [Source:HGNC Symbol;Acc:24725]	GO:0002376|immune system process;GO:0048525|negative regulation of viral process;GO:0051607|defense response to virus;GO:0006952|defense response;GO:0009605|response to external stimulus;GO:0098542|defense response to other organism;GO:0043903|regulation of symbiosis encompassing mutualism through parasitism;GO:0044419|interspecies interaction between organisms;GO:0043900|regulation of multi orga…	GO:0005694|chromosome;GO:0000785|chromatin	NA	NA
175.789	7.4577	4.9128e-89	1.70449e-86	Up	Yes	7: 3341080- 4308632	221935	NM_152744.3	NP_689957.3	ENSG00000146555.14	ENST00000404826.2;ENST00000389531.3;ENST00000426596.1;ENST00000478527.1;ENST00000484011.1;ENST00000476701.1;ENST00000481856.1;ENST00000466611.1;ENST00000467827.1	SDK1	sidekick cell adhesion molecule 1 [Source:HGNC Symbol;Acc:19307]	GO:0048646|anatomical structure formation involved in morphogenesis;GO:1901698|response to nitrogen compound;GO:0044708|single organism behavior;GO:0050808|synapse organization;GO:0042220|response to cocaine;GO:0030534|adult behavior;GO:0048729|tissue morphogenesis;GO:0051960|regulation of nervous system development;GO:0003407|neural retina development;GO:0098609|cell cell adhesion;GO:0009719|res…	GO:0030054|cell junction;GO:0045202|synapse	GO:0042802|identical protein binding	NA
146.745	7.19717	3.21214e-05	0.000205016	Up	Yes	2:133402426-133429152	116372	NM_144586.5;NM_001077427.2	NP_653187.3;NP_001070895.1	ENSG00000150551.10	ENST00000397463.2;ENST00000345008.6;ENST00000449209.1	LYPD1	LY6/PLAUR domain containing 1 [Source:HGNC Symbol;Acc:28431]	GO:0001775|cell activation	GO:0031225|anchored component of membrane	NA	NA
140.731	7.13679	7.51397e-17	1.70876e-15	Up	Yes	12: 85673885- 85695562	8092	NM_006982.2	NP_008913.2	ENSG00000180318.3	ENST00000316824.3	ALX1	ALX homeobox 1 [Source:HGNC Symbol;Acc:1494]	GO:0048646|anatomical structure formation involved in morphogenesis;GO:0009792|embryo development ending in birth or egg hatching;GO:0060429|epithelium development;GO:0010629|negative regulation of gene expression;GO:0051216|cartilage development;GO:0010718|positive regulation of epithelial to mesenchymal transition;GO:0048706|embryonic skeletal system development;GO:0010769|regulation of cell mo…	GO:0005667|transcription factor complex;GO:0005794|golgi apparatus	GO:0046982|protein heterodimerization activity;GO:0046983|protein dimerization activity;GO:0042803|protein homodimerization activity;GO:0001067|regulatory region nucleic acid binding;GO:0001228|transcriptional activator activity rna polymerase ii transcription regulatory region sequence specific binding;GO:0000981|rna polymerase ii transcription factor activity sequence specific dna binding;GO:00…	NA
72.7543	6.18496	0	0	Up	Yes	10: 92671853- 92681033	27063	NM_014391.2	NP_055206.2	ENSG00000148677.6	ENST00000371697.3	ANKRD1	ankyrin repeat domain 1 (cardiac muscle) [Source:HGNC Symbol;Acc:15819]	GO:0048646|anatomical structure formation involved in morphogenesis;GO:0043517|positive regulation of dna damage response signal transduction by p53 class mediator;GO:0060537|muscle tissue development;GO:0010629|negative regulation of gene expression;GO:0007517|muscle organ development;GO:0035994|response to muscle stretch;GO:0071347|cellular response to interleukin 1;GO:0071396|cellular response…	GO:0031674|i band;GO:0005667|transcription factor complex;GO:0043292|contractile fiber;GO:0005730|nucleolus	GO:0046332|smad binding;GO:0008092|cytoskeletal protein binding;GO:0042826|histone deacetylase binding;GO:0070412|r smad binding;GO:0001076|transcription factor activity rna polymerase ii transcription factor binding;GO:0098811|transcriptional repressor activity rna polymerase ii activating transcription factor binding;GO:0001191|transcriptional repressor activity rna polymerase ii transcription …	NA
68.413	6.0962	5.98728e-86	1.80031e-83	Up	Yes	8:116420724-116821899	7227	NM_001282902.1	NP_001269831.1	ENSG00000104447.7	ENST00000395715.3;ENST00000220888.5;ENST00000519076.1;ENST00000520276.1;ENST00000518018.1;ENST00000519674.1;ENST00000517323.2;ENST00000395713.2;ENST00000519815.1;ENST00000422939.1;ENST00000451156.1	TRPS1	trichorhinophalangeal syndrome I [Source:HGNC Symbol;Acc:12340]	GO:0048646|anatomical structure formation involved in morphogenesis;GO:0010629|negative regulation of gene expression;GO:0006886|intracellular protein transport;GO:0031063|regulation of histone deacetylation;GO:0061035|regulation of cartilage development;GO:0090311|regulation of protein deacetylation;GO:0045184|establishment of protein localization;GO:0006605|protein targeting;GO:0017038|protein …	GO:0005667|transcription factor complex	GO:0001067|regulatory region nucleic acid binding;GO:0001228|transcriptional activator activity rna polymerase ii transcription regulatory region sequence specific binding;GO:0000981|rna polymerase ii transcription factor activity sequence specific dna binding;GO:0001071|nucleic acid binding transcription factor activity;GO:0003690|double stranded dna binding;GO:0046914|transition metal ion bindi…	NA
54.0032	5.75497	0.00276711	0.0109001	Up	Yes	20: 48697661- 48770174	387522	NM_001257399.1	NP_001244328.1	ENSG00000124208.16	ENST00000341698.2	TMEM189-UBE2V1	TMEM189-UBE2V1 readthrough [Source:HGNC Symbol;Acc:33521]	NA	NA	NA	NA
47.9746	5.5842	1.10385e-79	2.62039e-77	Up	Yes	20: 43374421- 43379675	60598	NM_022358.3	NP_071753.2	ENSG00000124249.5	ENST00000372861.3	KCNK15	potassium channel, subfamily K, member 15 [Source:HGNC Symbol;Acc:13814]	GO:0006813|potassium ion transport;GO:0006811|ion transport;GO:0030001|metal ion transport;GO:0008016|regulation of heart contraction;GO:0015672|monovalent inorganic cation transport;GO:0042391|regulation of membrane potential;GO:0006812|cation transport;GO:0034220|ion transmembrane transport;GO:0044057|regulation of system process;GO:0035637|multicellular organismal signaling;GO:0051049|regulati…	GO:0031226|intrinsic component of plasma membrane	GO:0005244|voltage gated ion channel activity;GO:0022842|narrow pore channel activity;GO:0015077|monovalent inorganic cation transmembrane transporter activity;GO:0046873|metal ion transmembrane transporter activity;GO:0022836|gated channel activity;GO:0022803|passive transmembrane transporter activity;GO:0008324|cation transmembrane transporter activity;GO:0022890|inorganic cation transmembrane …	NA
39.4334	5.30135	5.01664e-37	3.11377e-35	Up	Yes	16: 810762- 818865	10232	NM_001177355.1;NM_005823.5;;NM_013404.4	NP_001170826.1;NP_005814.2;;NP_037536.2	ENSG00000102854.10	ENST00000563941.1;ENST00000545450.2;ENST00000566549.1;ENST00000382862.3;ENST00000563651.1;ENST00000569566.1;ENST00000566269.2;ENST00000561896.1	MSLN	mesothelin [Source:HGNC Symbol;Acc:7371]	GO:0007160|cell matrix adhesion;GO:0031016|pancreas development;GO:0031589|cell substrate adhesion;GO:0022610|biological adhesion	GO:0005615|extracellular space;GO:0009986|cell surface;GO:0005794|golgi apparatus;GO:0031225|anchored component of membrane	NA	NA
33.6296	5.07166	2.51577e-84	7.24275e-82	Up	Yes	15: 80696692- 80890278	9915	NM_014862.3	NP_055677.3	ENSG00000172379.14	ENST00000529181.1;ENST00000303329.4;ENST00000533983.1;ENST00000527771.1;ENST00000525103.1;ENST00000531595.3;ENST00000558849.1;ENST00000525505.1	ARNT2	aryl-hydrocarbon receptor nuclear translocator 2 [Source:HGNC Symbol;Acc:16876]	GO:0009792|embryo development ending in birth or egg hatching;GO:0032355|response to estradiol;GO:0048545|response to steroid hormone;GO:0009891|positive regulation of biosynthetic process;GO:0010628|positive regulation of gene expression;GO:0008284|positive regulation of cell proliferation;GO:0006366|transcription from rna polymerase ii promoter;GO:0009719|response to endogenous stimulus;GO:0009…	GO:0005667|transcription factor complex	GO:0046982|protein heterodimerization activity;GO:0046983|protein dimerization activity;GO:0001067|regulatory region nucleic acid binding;GO:0001228|transcriptional activator activity rna polymerase ii transcription regulatory region sequence specific binding;GO:0000981|rna polymerase ii transcription factor activity sequence specific dna binding;GO:0001071|nucleic acid binding transcription fact…	hsa05200|pathways in cancer;hsa05211|renal cell carcinoma
32.0974	5.00439	1.77762e-42	1.34374e-40	Up	Yes	4: 74735110- 74736959	2919	NM_001511.3	NP_001502.1	ENSG00000163739.4	ENST00000509101.1;ENST00000395761.3	CXCL1	chemokine (C-X-C motif) ligand 1 (melanoma growth stimulating activity, alpha) [Source:HGNC Symbol;Acc:4602]	GO:0060326|cell chemotaxis;GO:0002376|immune system process;GO:0048584|positive regulation of response to stimulus;GO:0030029|actin filament based process;GO:0007010|cytoskeleton organization;GO:0040017|positive regulation of locomotion;GO:0019221|cytokine mediated signaling pathway;GO:0002685|regulation of leukocyte migration;GO:0006952|defense response;GO:0048870|cell motility;GO:0032103|positi…	GO:0005615|extracellular space	GO:0008047|enzyme activator activity;GO:0008083|growth factor activity;GO:0098772|molecular function regulator;GO:0008009|chemokine activity;GO:0042379|chemokine receptor binding;GO:0030234|enzyme regulator activity;GO:0045236|cxcr chemokine receptor binding;GO:0001664|g protein coupled receptor binding;GO:0005102|receptor binding;GO:0005125|cytokine activity;GO:0005126|cytokine receptor binding	hsa04060|cytokine cytokine receptor interaction;hsa04062|chemokine signaling pathway;hsa04621|nod like receptor signaling pathway;hsa05120|epithelial cell signaling in helicobacter pylori infection
27.7886	4.79642	1.9188e-54	2.25767e-52	Up	Yes	2:182321929-182400914	3676	NM_000885.4	NP_000876.3	ENSG00000115232.9	ENST00000476089.1;ENST00000339307.4;ENST00000397033.2;ENST00000465522.1;ENST00000233573.6;ENST00000484404.1;ENST00000478440.1;ENST00000473002.1;ENST00000490435.1;ENST00000476824.1;ENST00000468948.1	ITGA4	integrin, alpha 4 (antigen CD49D, alpha 4 subunit of VLA-4 receptor) [Source:HGNC Symbol;Acc:6140]	GO:0048646|anatomical structure formation involved in morphogenesis;GO:0045321|leukocyte activation;GO:0043393|regulation of protein binding;GO:0002376|immune system process;GO:0051648|vesicle localization;GO:0001704|formation of primary germ layer;GO:0043496|regulation of protein homodimerization activity;GO:0040017|positive regulation of locomotion;GO:2000403|positive regulation of lymphocyte m…	GO:0098802|plasma membrane receptor complex;GO:0031226|intrinsic component of plasma membrane;GO:0098636|protein complex involved in cell adhesion;GO:0030054|cell junction;GO:0030055|cell substrate junction;GO:0009986|cell surface;GO:0098796|membrane protein complex;GO:0043235|receptor complex;GO:0070161|anchoring junction;GO:0098797|plasma membrane protein complex	GO:0004871|signal transducer activity;GO:0019955|cytokine binding;GO:0038023|signaling receptor activity;GO:0001968|fibronectin binding;GO:0015026|coreceptor activity;GO:0019956|chemokine binding;GO:0004872|receptor activity;GO:0003823|antigen binding;GO:0050839|cell adhesion molecule binding	hsa04510|focal adhesion;hsa04512|ecm receptor interaction;hsa04514|cell adhesion molecules cams;hsa04640|hematopoietic cell lineage;hsa04670|leukocyte transendothelial migration;hsa04672|intestinal immune network for iga production;hsa04810|regulation of actin cytoskeleton;hsa05140|leishmania infection;hsa05410|hypertrophic cardiomyopathy hcm;hsa05412|arrhythmogenic right ventricular cardiomyopat…
23.8581	4.5764	1.73878e-62	2.67358e-60	Up	Yes	17: 39775689- 39781094	3872	NM_000422.2	NP_000413.1	ENSG00000128422.11	ENST00000311208.8;ENST00000493253.1;ENST00000463128.1;ENST00000577817.2;ENST00000590038.1;ENST00000491673.1	KRT17	keratin 17 [Source:HGNC Symbol;Acc:6427]	GO:0060429|epithelium development;GO:0048730|epidermis morphogenesis;GO:0045103|intermediate filament based process;GO:0045109|intermediate filament organization;GO:0045682|regulation of epidermis development;GO:0034250|positive regulation of cellular amide metabolic process;GO:0007010|cytoskeleton organization;GO:0048729|tissue morphogenesis;GO:0002009|morphogenesis of an epithelium;GO:0009891|p…	GO:0005882|intermediate filament;GO:0044430|cytoskeletal part;GO:0005856|cytoskeleton;GO:0099512|supramolecular fiber;GO:0045111|intermediate filament cytoskeleton	GO:0004871|signal transducer activity;GO:0032395|mhc class ii receptor activity;GO:0038023|signaling receptor activity;GO:0004872|receptor activity;GO:0042287|mhc protein binding;GO:0005200|structural constituent of cytoskeleton;GO:0005102|receptor binding;GO:0005198|structural molecule activity	NA
23.7756	4.57141	4.01664e-132	2.26455e-129	Up	Yes	X: 73952684- 74145282	340533	NM_001008537.2	NP_001008537.1	ENSG00000050030.9	ENST00000055682.6;ENST00000424929.1	KIAA2022	KIAA2022 [Source:HGNC Symbol;Acc:29433]	NA	NA	NA	NA
23.7664	4.57085	3.54692e-70	6.75963e-68	Up	Yes	19: 46969748- 46974820	55228	NM_001103149.1	NP_001096619.1	ENSG00000182013.13	ENST00000438932.2;ENST00000313683.10;ENST00000602246.1	PNMAL1	paraneoplastic Ma antigen family-like 1 [Source:HGNC Symbol;Acc:25578]	NA	NA	NA	NA
23.0848	4.52887	9.37064e-38	5.95278e-36	Up	Yes	5: 56775846- 56778636	345651	NM_001017992.3	NP_001017992.1	ENSG00000169067.2	ENST00000423391.1	ACTBL2	actin, beta-like 2 [Source:HGNC Symbol;Acc:17780]	NA	GO:0005856|cytoskeleton;GO:0005615|extracellular space	GO:0032553|ribonucleotide binding;GO:0030554|adenyl nucleotide binding	NA
21.6585	4.43686	3.29817e-109	1.48758e-106	Up	Yes	10: 11047259- 11378674	10659	NM_001025077.2;;NM_006561.3;NM_001025076.2	NP_001020248.1;;NP_006552.3;NP_001020247.1	ENSG00000048740.13	ENST00000379261.4;ENST00000416382.2;ENST00000450189.1;ENST00000542579.1;ENST00000399850.3;ENST00000417956.2;ENST00000354440.2;ENST00000427450.1;ENST00000315874.4;ENST00000608830.1;ENST00000609870.1;ENST00000609692.1;ENST00000354897.3;ENST00000537122.1	CELF2	CUGBP, Elav-like family member 2 [Source:HGNC Symbol;Acc:2550]	GO:0006397|mrna processing;GO:0008016|regulation of heart contraction;GO:0006396|rna processing;GO:0044057|regulation of system process;GO:0016071|mrna metabolic process;GO:1903522|regulation of blood circulation	NA	GO:0044822|poly a rna binding;GO:0003723|rna binding	NA
20.8905	4.38478	2.88898e-21	8.7062e-20	Up	Yes	12:119616447-119658936	26353	NM_014365.2	NP_055180.1	ENSG00000152137.2	ENST00000281938.2;ENST00000541798.1;ENST00000542496.1	HSPB8	heat shock 22kDa protein 8 [Source:HGNC Symbol;Acc:30171]	GO:1900034|regulation of cellular response to heat;GO:0080134|regulation of response to stress;GO:0080135|regulation of cellular response to stress	GO:0005794|golgi apparatus	GO:0004672|protein kinase activity;GO:0016301|kinase activity;GO:0042802|identical protein binding;GO:0016772|transferase activity transferring phosphorus containing groups	NA
20.5672	4.36227	1.25531e-47	1.13998e-45	Up	Yes	11: 58874658- 58894883	374393	NM_001142703.1;;NM_198947.3	NP_001136175.1;;NP_945185.1	ENSG00000189057.6	ENST00000411426.1;ENST00000528234.1;ENST00000529618.1;ENST00000534403.1;ENST00000343597.3	FAM111B	family with sequence similarity 111, member B [Source:HGNC Symbol;Acc:24200]	NA	NA	NA	NA
20.264	4.34084	8.07799e-17	1.83395e-15	Up	Yes	8: 13424352- 13425796	157773	NM_001007090.2	NP_001007091	ENSG00000164743.4	ENST00000297324.4	C8orf48	chromosome 8 open reading frame 48 [Source:HGNC Symbol;Acc:26345]	NA	NA	NA	NA
19.5435	4.28862	8.59785e-136	5.28807e-133	Up	Yes	5:139712428-139726216	1839	NM_001945.2	NP_001936.1	ENSG00000113070.6	ENST00000230990.6;ENST00000507104.1;ENST00000482211.2;ENST00000498452.1	HBEGF	heparin-binding EGF-like growth factor [Source:HGNC Symbol;Acc:3059]	GO:0030258|lipid modification;GO:0060429|epithelium development;GO:0006644|phospholipid metabolic process;GO:0046488|phosphatidylinositol metabolic process;GO:0007517|muscle organ development;GO:0061041|regulation of wound healing;GO:0014066|regulation of phosphatidylinositol 3 kinase signaling;GO:0010561|negative regulation of glycoprotein biosynthetic process;GO:0060326|cell chemotaxis;GO:00485…	GO:0012506|vesicle membrane;GO:0030139|endocytic vesicle;GO:0031226|intrinsic component of plasma membrane;GO:0030136|clathrin coated vesicle;GO:0030666|endocytic vesicle membrane;GO:0045334|clathrin coated endocytic vesicle;GO:0097708|intracellular vesicle;GO:0030662|coated vesicle membrane;GO:0005615|extracellular space;GO:0009986|cell surface;GO:0030665|clathrin coated vesicle membrane;GO:0044…	GO:1901681|sulfur compound binding;GO:0004713|protein tyrosine kinase activity;GO:0004672|protein kinase activity;GO:0008201|heparin binding;GO:0005154|epidermal growth factor receptor binding;GO:0016301|kinase activity;GO:0005539|glycosaminoglycan binding;GO:0005088|ras guanyl nucleotide exchange factor activity;GO:0005085|guanyl nucleotide exchange factor activity;GO:0008083|growth factor activ…	hsa04012|erbb signaling pathway;hsa04912|gnrh signaling pathway;hsa05120|epithelial cell signaling in helicobacter pylori infection
19.3218	4.27216	8.11457e-31	3.9782e-29	Up	Yes	X:117957753-117960931	170261	NM_173798.2	NP_776159.1	ENSG00000174460.3	ENST00000310164.2	ZCCHC12	zinc finger, CCHC domain containing 12 [Source:HGNC Symbol;Acc:27273]	GO:0009719|response to endogenous stimulus;GO:0007167|enzyme linked receptor protein signaling pathway;GO:0071310|cellular response to organic substance;GO:0071772|response to bmp;GO:0070848|response to growth factor;GO:0071495|cellular response to endogenous stimulus;GO:0007178|transmembrane receptor protein serine threonine kinase signaling pathway;GO:0006357|regulation of transcription from rn…	GO:0016607|nuclear speck;GO:0016604|nuclear body;GO:0044451|nucleoplasm part	GO:0046914|transition metal ion binding;GO:0000988|transcription factor activity protein binding;GO:0030374|ligand dependent nuclear receptor transcription coactivator activity;GO:0008270|zinc ion binding;GO:0003713|transcription coactivator activity	NA
18.6915	4.22431	1.04831e-38	6.88574e-37	Up	Yes	12:122277433-122301502	3242	NM_002150.2;NM_001171993.1	NP_002141;NP_001165464.1	ENSG00000158104.7	ENST00000289004.4;ENST00000543163.1;ENST00000543869.2;ENST00000542159.1;ENST00000535114.1	HPD	4-hydroxyphenylpyruvate dioxygenase [Source:HGNC Symbol;Acc:5147]	GO:0044248|cellular catabolic process;GO:1901605|alpha amino acid metabolic process;GO:0044281|small molecule metabolic process;GO:1901606|alpha amino acid catabolic process;GO:0006520|cellular amino acid metabolic process;GO:1901565|organonitrogen compound catabolic process;GO:0009063|cellular amino acid catabolic process;GO:0006082|organic acid metabolic process;GO:0009072|aromatic amino acid f…	NA	GO:0051213|dioxygenase activity;GO:0016701|oxidoreductase activity acting on single donors with incorporation of molecular oxygen;GO:0016491|oxidoreductase activity	hsa00350|tyrosine metabolism;hsa00360|phenylalanine metabolism
18.0275	4.17213	6.04196e-33	3.29652e-31	Up	Yes	5: 34019553- 34043937	114899	NM_181435.5;NM_030945.3	NP_852100.3;NP_112207.1	ENSG00000082196.16	ENST00000382065.3;ENST00000231338.7;ENST00000508398.1;ENST00000513471.1;ENST00000513065.1;ENST00000508434.1	C1QTNF3	C1q and tumor necrosis factor related protein 3 [Source:HGNC Symbol;Acc:14326]	GO:0042992|negative regulation of transcription factor import into nucleus;GO:0055090|acylglycerol homeostasis;GO:0010629|negative regulation of gene expression;GO:0001817|regulation of cytokine production;GO:0048878|chemical homeostasis;GO:0010647|positive regulation of cell communication;GO:0010817|regulation of hormone levels;GO:0031347|regulation of defense response;GO:0042592|homeostatic pro…	GO:0005615|extracellular space;GO:0005581|collagen trimer	NA	NA
17.8568	4.1584	1.4343e-163	1.14162e-160	Up	Yes	3:111451344-111695364	90102	NM_001134437.1;NM_145753.2;NM_001134438.1;;NM_001134439.1	NP_001127909.1;NP_665696.1;NP_001127910.1;;NP_001127911.1	ENSG00000144824.15	ENST00000393923.3;ENST00000412622.1;ENST00000431670.2;ENST00000498699.1;ENST00000478922.1;ENST00000477695.1;ENST00000393925.3;ENST00000481953.1;ENST00000495180.1;ENST00000478733.1;ENST00000491694.1;ENST00000478584.1;ENST00000460365.1;ENST00000470699.2;ENST00000486886.1	PHLDB2	pleckstrin homology-like domain, family B, member 2 [Source:HGNC Symbol;Acc:29573]	GO:0032886|regulation of microtubule based process;GO:0061041|regulation of wound healing;GO:0010769|regulation of cell morphogenesis involved in differentiation;GO:0007010|cytoskeleton organization;GO:0045184|establishment of protein localization;GO:0040013|negative regulation of locomotion;GO:1903392|negative regulation of adherens junction organization;GO:1901888|regulation of cell junction as…	GO:0099568|cytoplasmic region;GO:0044448|cell cortex part;GO:0099738|cell cortex region;GO:0030054|cell junction;GO:0005856|cytoskeleton;GO:0030055|cell substrate junction;GO:0070161|anchoring junction;GO:0005938|cell cortex;GO:0045111|intermediate filament cytoskeleton;GO:0031252|cell leading edge;GO:0045178|basal part of cell	NA	NA
17.755	4.15015	4.54538e-84	1.28132e-81	Up	Yes	2:133429374-134326034	344148	NM_207363.2;NM_207481.3	NP_997246.2;NP_997364.3	ENSG00000176771.11	ENST00000409261.1;ENST00000409213.1;ENST00000317721.6;ENST00000405974.3;ENST00000473859.1;ENST00000427594.1;ENST00000358991.4	NCKAP5	NCK-associated protein 5 [Source:HGNC Symbol;Acc:29847]	NA	NA	NA	NA
17.6933	4.14513	1.17022e-179	1.21802e-176	Up	Yes	4: 42399856- 42404504	152573	NM_001080505.1	NP_001073974.1	ENSG00000178343.4	ENST00000319234.4	SHISA3	shisa family member 3 [Source:HGNC Symbol;Acc:25159]	NA	GO:0044432|endoplasmic reticulum part;GO:0042175|nuclear outer membrane endoplasmic reticulum membrane network;GO:0005783|endoplasmic reticulum	NA	NA
17.2319	4.10701	4.12723e-50	3.98896e-48	Up	Yes	17: 72209653- 72258155	94015	NM_032646.5;;NM_052869.1	NP_116035.5;;NP_443101.1	ENSG00000141540.6	ENST00000269346.4;ENST00000529107.1;ENST00000578825.1;ENST00000534346.1;ENST00000528128.2;ENST00000441391.2;ENST00000528152.1;ENST00000534039.1;ENST00000526858.1	TTYH2	tweety family member 2 [Source:HGNC Symbol;Acc:13877]	GO:0006811|ion transport;GO:0098656|anion transmembrane transport;GO:0015698|inorganic anion transport;GO:0006820|anion transport;GO:0034220|ion transmembrane transport;GO:0006821|chloride transport;GO:0055085|transmembrane transport;GO:0098660|inorganic ion transmembrane transport	GO:0034707|chloride channel complex;GO:1990351|transporter complex;GO:0098796|membrane protein complex	GO:0015103|inorganic anion transmembrane transporter activity;GO:0022803|passive transmembrane transporter activity;GO:0005253|anion channel activity;GO:0008509|anion transmembrane transporter activity;GO:0022857|transmembrane transporter activity;GO:0005215|transporter activity	NA
16.1627	4.01459	5.5532e-288	1.50281e-284	Up	Yes	X:132434131-132549518	2239	NM_001448.2	NP_001439.2	ENSG00000076716.7	ENST00000370828.3;ENST00000535467.1	GPC4	glypican 4 [Source:HGNC Symbol;Acc:4452]	GO:0090175|regulation of establishment of planar polarity;GO:0035567|non canonical wnt signaling pathway;GO:0044711|single organism biosynthetic process;GO:1901136|carbohydrate derivative catabolic process;GO:0016055|wnt signaling pathway;GO:1901135|carbohydrate derivative metabolic process;GO:0006023|aminoglycan biosynthetic process;GO:1901565|organonitrogen compound catabolic process;GO:1901137…	GO:0031012|extracellular matrix;GO:0043202|lysosomal lumen;GO:0005773|vacuole;GO:0031226|intrinsic component of plasma membrane;GO:0044431|golgi apparatus part;GO:0005578|proteinaceous extracellular matrix;GO:0005775|vacuolar lumen;GO:0005615|extracellular space;GO:0044437|vacuolar part;GO:0009986|cell surface;GO:0098552|side of membrane;GO:0000323|lytic vacuole;GO:0009897|external side of plasma…	GO:0004871|signal transducer activity;GO:1901681|sulfur compound binding;GO:0038023|signaling receptor activity;GO:0043394|proteoglycan binding;GO:0043395|heparan sulfate proteoglycan binding;GO:0015026|coreceptor activity;GO:0001948|glycoprotein binding;GO:0004872|receptor activity	NA
13.7616	3.78258	0.0133023	0.0416652	Up	Yes	19: 10216899- 10225456	692312	NM_001040664.2	NP_001035754.1	ENSG00000243207.2	ENST00000428358.1;ENST00000393796.4	PPAN-P2RY11	PPAN-P2RY11 readthrough [Source:HGNC Symbol;Acc:33526]	NA	NA	NA	NA
13.7119	3.77736	3.18721e-124	1.59726e-121	Up	Yes	18: 25530930- 25757410	1000	NM_001792.3	NP_001783.2	ENSG00000170558.4	ENST00000269141.3;ENST00000399380.3;ENST00000418492.1;ENST00000430882.1;ENST00000413878.1	CDH2	cadherin 2, type 1, N-cadherin (neuronal) [Source:HGNC Symbol;Acc:1759]	GO:0060429|epithelium development;GO:0050808|synapse organization;GO:0043408|regulation of mapk cascade;GO:0044091|membrane biogenesis;GO:0048584|positive regulation of response to stimulus;GO:0060828|regulation of canonical wnt signaling pathway;GO:0051149|positive regulation of muscle cell differentiation;GO:0010647|positive regulation of cell communication;GO:0010769|regulation of cell morphog…	GO:0044291|cell cell contact zone;GO:0016323|basolateral plasma membrane;GO:0014704|intercalated disc;GO:0099568|cytoplasmic region;GO:0015629|actin cytoskeleton;GO:0044448|cell cortex part;GO:0045177|apical part of cell;GO:0030863|cortical cytoskeleton;GO:0030054|cell junction;GO:0044430|cytoskeletal part;GO:0005856|cytoskeleton;GO:0030864|cortical actin cytoskeleton;GO:0030055|cell substrate ju…	GO:0008013|beta catenin binding;GO:0019903|protein phosphatase binding;GO:0019900|kinase binding;GO:0005509|calcium ion binding;GO:0050998|nitric oxide synthase binding;GO:0019902|phosphatase binding;GO:0032403|protein complex binding;GO:0019899|enzyme binding;GO:0045295|gamma catenin binding;GO:0044877|macromolecular complex binding	hsa04514|cell adhesion molecules cams;hsa05412|arrhythmogenic right ventricular cardiomyopathy arvc
13.2571	3.72869	7.03842e-57	9.07017e-55	Up	Yes	12: 86198331- 86230348	9182	NM_005447.3	NP_005438.2	ENSG00000198774.3	ENST00000361228.3	RASSF9	Ras association (RalGDS/AF-6) domain family (N-terminal) member 9 [Source:HGNC Symbol;Acc:15739]	GO:0006886|intracellular protein transport;GO:0045184|establishment of protein localization;GO:0006605|protein targeting;GO:0007034|vacuolar transport;GO:0051649|establishment of localization in cell;GO:0008104|protein localization;GO:0070727|cellular macromolecule localization	GO:0012506|vesicle membrane;GO:0012510|trans golgi network transport vesicle membrane;GO:0005773|vacuole;GO:0030660|golgi associated vesicle membrane;GO:0030136|clathrin coated vesicle;GO:0044431|golgi apparatus part;GO:0097708|intracellular vesicle;GO:0005798|golgi associated vesicle;GO:0000139|golgi membrane;GO:0030662|coated vesicle membrane;GO:0030665|clathrin coated vesicle membrane;GO:00301…	GO:0005215|transporter activity	NA
13.0057	3.70107	2.62999e-206	3.55864e-203	Up	Yes	17: 19641297- 19652256	218	NM_000691.4;NM_001135167.1;NM_001135168.1	NP_000682.3;NP_001128639.1;NP_001128640.1	ENSG00000108602.13	ENST00000395555.3;ENST00000468746.1;ENST00000479677.2;ENST00000494157.2;ENST00000225740.6;ENST00000444455.1;ENST00000457500.2;ENST00000439102.2;ENST00000487650.2;ENST00000485472.3;ENST00000426645.2;ENST00000485231.1;ENST00000575860.1;ENST00000574162.1;ENST00000573368.1;ENST00000570414.1;ENST00000575103.1	ALDH3A1	aldehyde dehydrogenase 3 family, member A1 [Source:HGNC Symbol;Acc:405]	GO:1901698|response to nitrogen compound;GO:0046683|response to organophosphorus;GO:0048545|response to steroid hormone;GO:0031960|response to corticosteroid;GO:0008284|positive regulation of cell proliferation;GO:0009410|response to xenobiotic stimulus;GO:0007568|aging;GO:0009719|response to endogenous stimulus;GO:0009605|response to external stimulus;GO:0070482|response to oxygen levels;GO:0051…	GO:0005615|extracellular space;GO:0005783|endoplasmic reticulum	GO:0016620|oxidoreductase activity acting on the aldehyde or oxo group of donors nad or nadp as acceptor;GO:0016616|oxidoreductase activity acting on the ch oh group of donors nad or nadp as acceptor;GO:0004029|aldehyde dehydrogenase nad activity;GO:0008106|alcohol dehydrogenase nadp activity;GO:0004033|aldo keto reductase nadp activity;GO:0016614|oxidoreductase activity acting on ch oh group of …	hsa00010|glycolysis gluconeogenesis;hsa00340|histidine metabolism;hsa00350|tyrosine metabolism;hsa00360|phenylalanine metabolism;hsa00980|metabolism of xenobiotics by cytochrome p450;hsa00982|drug metabolism cytochrome p450
12.6564	3.66179	3.04219e-39	2.03782e-37	Up	Yes	6: 10980992- 11044547	54898	NM_017770.3	NP_060240.3	ENSG00000197977.3	ENST00000354666.3	ELOVL2	ELOVL fatty acid elongase 2 [Source:HGNC Symbol;Acc:14416]	GO:0006790|sulfur compound metabolic process;GO:0051186|cofactor metabolic process;GO:0044272|sulfur compound biosynthetic process;GO:0044711|single organism biosynthetic process;GO:0044281|small molecule metabolic process;GO:0001676|long chain fatty acid metabolic process;GO:0035383|thioester metabolic process;GO:0016053|organic acid biosynthetic process;GO:0032787|monocarboxylic acid metabolic …	GO:0044432|endoplasmic reticulum part;GO:0042175|nuclear outer membrane endoplasmic reticulum membrane network;GO:0005783|endoplasmic reticulum	GO:0016746|transferase activity transferring acyl groups;GO:0016747|transferase activity transferring acyl groups other than amino acyl groups	hsa01040|biosynthesis of unsaturated fatty acids
11.2281	3.48905	4.02381e-232	9.07435e-229	Up	Yes	7: 16831435- 16873057	10551	NM_006408.3	NP_006399.1	ENSG00000106541.7	ENST00000419304.2;ENST00000450569.1;ENST00000419572.2;ENST00000401412.1;ENST00000412973.1;ENST00000489523.1;ENST00000468419.1;ENST00000486219.1	AGR2	anterior gradient 2 [Source:HGNC Symbol;Acc:328]	GO:0060429|epithelium development;GO:0060428|lung epithelium development;GO:1901184|regulation of erbb signaling pathway;GO:0048584|positive regulation of response to stimulus;GO:0048638|regulation of developmental growth;GO:0010647|positive regulation of cell communication;GO:0034976|response to endoplasmic reticulum stress;GO:0060479|lung cell differentiation;GO:1903829|positive regulation of c…	GO:0005615|extracellular space;GO:0005739|mitochondrion;GO:0005783|endoplasmic reticulum	GO:0046983|protein dimerization activity;GO:0005154|epidermal growth factor receptor binding;GO:0042803|protein homodimerization activity;GO:0042802|identical protein binding;GO:0070851|growth factor receptor binding;GO:0001948|glycoprotein binding;GO:0005102|receptor binding	NA
11.0502	3.466	4.29887e-21	1.28406e-19	Up	Yes	8: 33448856- 33457624	78986	NM_024025.1	NP_076930.1	ENSG00000133878.4	ENST00000256261.4;ENST00000523956.1;ENST00000522982.1	DUSP26	dual specificity phosphatase 26 (putative) [Source:HGNC Symbol;Acc:28161]	GO:0070373|negative regulation of erk1 and erk2 cascade;GO:0010629|negative regulation of gene expression;GO:0043408|regulation of mapk cascade;GO:0033673|negative regulation of kinase activity;GO:0043549|regulation of kinase activity;GO:0051338|regulation of transferase activity;GO:1902531|regulation of intracellular signal transduction;GO:0051172|negative regulation of nitrogen compound metabol…	GO:0005739|mitochondrion;GO:0005794|golgi apparatus	GO:0016788|hydrolase activity acting on ester bonds;GO:0042578|phosphoric ester hydrolase activity;GO:0008138|protein tyrosine serine threonine phosphatase activity;GO:0004725|protein tyrosine phosphatase activity;GO:0033613|activating transcription factor binding;GO:0008134|transcription factor binding;GO:0001102|rna polymerase ii activating transcription factor binding;GO:0002039|p53 binding;GO…	NA
11.0097	3.46071	4.78953e-35	2.80119e-33	Up	Yes	11: 1575274- 1593150	101927562	NM_004420.2	NP_004411.2	ENSG00000184545.6	ENST00000397374.3;ENST00000331588.4;ENST00000528778.1	DUSP8	dual specificity phosphatase 8 [Source:HGNC Symbol;Acc:3074]	GO:0043407|negative regulation of map kinase activity;GO:0043408|regulation of mapk cascade;GO:0033673|negative regulation of kinase activity;GO:0043549|regulation of kinase activity;GO:0051338|regulation of transferase activity;GO:1902531|regulation of intracellular signal transduction;GO:0043409|negative regulation of mapk cascade;GO:1902532|negative regulation of intracellular signal transduct…	NA	GO:0016788|hydrolase activity acting on ester bonds;GO:0042578|phosphoric ester hydrolase activity;GO:0008138|protein tyrosine serine threonine phosphatase activity;GO:0004725|protein tyrosine phosphatase activity;GO:0033549|map kinase phosphatase activity	hsa04010|mapk signaling pathway
10.7683	3.42871	5.78841e-88	1.95807e-85	Up	Yes	6:132269316-132272513	1490	NM_001901.2	NP_001892	ENSG00000118523.5	ENST00000367976.3	CTGF	connective tissue growth factor [Source:HGNC Symbol;Acc:2500]	GO:0050865|regulation of cell activation;GO:0048646|anatomical structure formation involved in morphogenesis;GO:0006811|ion transport;GO:1901698|response to nitrogen compound;GO:0060429|epithelium development;GO:0010629|negative regulation of gene expression;GO:0043408|regulation of mapk cascade;GO:0032355|response to estradiol;GO:0051216|cartilage development;GO:0070302|regulation of stress acti…	GO:0031012|extracellular matrix;GO:0099568|cytoplasmic region;GO:0048471|perinuclear region of cytoplasm;GO:0005578|proteinaceous extracellular matrix;GO:0005615|extracellular space;GO:0005801|cis golgi network;GO:0005938|cell cortex;GO:0005794|golgi apparatus	GO:1901681|sulfur compound binding;GO:0008201|heparin binding;GO:0008022|protein c terminus binding;GO:0005539|glycosaminoglycan binding;GO:0005520|insulin like growth factor binding;GO:0032403|protein complex binding;GO:0008083|growth factor activity;GO:0001968|fibronectin binding;GO:0005178|integrin binding;GO:0050839|cell adhesion molecule binding;GO:0005102|receptor binding;GO:0044877|macromo…	NA
10.714	3.42143	4.09861e-37	2.55568e-35	Up	Yes	2:128293378-128395304	4648	NM_001080527.1	NP_001073996.1	ENSG00000169994.14	ENST00000389524.4;ENST00000428314.1;ENST00000409816.2;ENST00000563538.1;ENST00000437387.1;ENST00000496841.1;ENST00000409090.1;ENST00000491278.1;ENST00000494959.1	MYO7B	myosin VIIB [Source:HGNC Symbol;Acc:7607]	NA	GO:0015629|actin cytoskeleton;GO:0045177|apical part of cell;GO:0005902|microvillus;GO:0005903|brush border;GO:0098862|cluster of actin based cell projections;GO:0044430|cytoskeletal part;GO:0005856|cytoskeleton;GO:0016459|myosin complex;GO:0098858|actin based cell projection;GO:0042995|cell projection	GO:0008092|cytoskeletal protein binding;GO:0003779|actin binding;GO:0016817|hydrolase activity acting on acid anhydrides;GO:0032553|ribonucleotide binding;GO:0003774|motor activity;GO:0030554|adenyl nucleotide binding	NA
9.94111	3.31341	1.02452e-68	1.87334e-66	Up	Yes	1: 89518002- 89531043	2633	NM_002053.2	NP_002044.2	ENSG00000117228.9	ENST00000370473.4;ENST00000484970.1;ENST00000479889.1;ENST00000468959.1;ENST00000495131.1;ENST00000459831.1;ENST00000493139.1;ENST00000469194.1	GBP1	guanylate binding protein 1, interferon-inducible [Source:HGNC Symbol;Acc:4182]	GO:0050856|regulation of t cell receptor signaling pathway;GO:0050854|regulation of antigen receptor mediated signaling pathway;GO:0070373|negative regulation of erk1 and erk2 cascade;GO:0010721|negative regulation of cell development;GO:0050848|regulation of calcium mediated signaling;GO:0001817|regulation of cytokine production;GO:0043408|regulation of mapk cascade;GO:0002376|immune system proc…	GO:0044431|golgi apparatus part;GO:0000139|golgi membrane;GO:0005794|golgi apparatus	GO:0019955|cytokine binding;GO:0031072|heat shock protein binding;GO:0003924|gtpase activity;GO:0008092|cytoskeletal protein binding;GO:0003779|actin binding;GO:0016817|hydrolase activity acting on acid anhydrides;GO:0051879|hsp90 protein binding;GO:0042802|identical protein binding;GO:0030507|spectrin binding;GO:0019001|guanyl nucleotide binding;GO:0032553|ribonucleotide binding;GO:0019899|enzym…	NA
9.70824	3.27921	1.12826e-83	3.1156e-81	Up	Yes	7: 28338940- 28865511	401317	NM_182899.3;;NM_182898.2;NM_004904.2;NM_001011666.1	NP_878902.2;;NP_878901.2;NP_004895.2;NP_001011666.1	ENSG00000146592.12	ENST00000396299.2;ENST00000469531.1;ENST00000478078.1;ENST00000482692.1;ENST00000424599.1;ENST00000357727.2;ENST00000396300.2;ENST00000409603.1;ENST00000461921.1;ENST00000426500.1;ENST00000396298.2;ENST00000468391.1;ENST00000484383.1;ENST00000468813.1;ENST00000498316.3	CREB5	cAMP responsive element binding protein 5 [Source:HGNC Symbol;Acc:16844]	GO:0009891|positive regulation of biosynthetic process;GO:0010628|positive regulation of gene expression;GO:0006366|transcription from rna polymerase ii promoter	NA	GO:0001071|nucleic acid binding transcription factor activity;GO:0043565|sequence specific dna binding	hsa04962|vasopressin regulated water reabsorption;hsa05016|huntingtons disease;hsa05215|prostate cancer
9.62188	3.26632	8.03255e-30	3.735e-28	Up	Yes	20: 33814457- 33864801	10893	NM_006690.3	NP_006681.1	ENSG00000125966.8	ENST00000246186.6	MMP24	matrix metallopeptidase 24 (membrane-inserted) [Source:HGNC Symbol;Acc:7172]	GO:0050877|neurological system process;GO:0007600|sensory perception;GO:0050951|sensory perception of temperature stimulus;GO:0098602|single organism cell adhesion;GO:0098609|cell cell adhesion;GO:0019233|sensory perception of pain;GO:0043085|positive regulation of catalytic activity;GO:0009605|response to external stimulus;GO:0016048|detection of temperature stimulus;GO:0044093|positive regulati…	GO:0031012|extracellular matrix;GO:0031226|intrinsic component of plasma membrane;GO:0005802|trans golgi network;GO:0044431|golgi apparatus part;GO:0005578|proteinaceous extracellular matrix;GO:0000139|golgi membrane;GO:0005794|golgi apparatus;GO:0032588|trans golgi network membrane;GO:0031984|organelle subcompartment	GO:0008233|peptidase activity;GO:0005509|calcium ion binding;GO:0004222|metalloendopeptidase activity;GO:0008047|enzyme activator activity;GO:0098772|molecular function regulator;GO:0046914|transition metal ion binding;GO:0008237|metallopeptidase activity;GO:0030234|enzyme regulator activity;GO:0008270|zinc ion binding;GO:0004175|endopeptidase activity;GO:0050839|cell adhesion molecule binding;GO…	NA
9.2011	3.20181	7.54273e-57	9.62837e-55	Up	Yes	10: 25137536- 25241533	56952	NM_020200.5	NP_064585.1	ENSG00000099256.14	ENST00000320152.6;ENST00000376378.1;ENST00000376376.3	PRTFDC1	phosphoribosyl transferase domain containing 1 [Source:HGNC Symbol;Acc:23333]	GO:0044248|cellular catabolic process;GO:0009261|ribonucleotide catabolic process;GO:0046040|imp metabolic process;GO:0044711|single organism biosynthetic process;GO:1901136|carbohydrate derivative catabolic process;GO:0044281|small molecule metabolic process;GO:0019637|organophosphate metabolic process;GO:1901293|nucleoside phosphate biosynthetic process;GO:0090407|organophosphate biosynthetic p…	NA	GO:0000287|magnesium ion binding;GO:0046983|protein dimerization activity;GO:0042803|protein homodimerization activity;GO:0016757|transferase activity transferring glycosyl groups;GO:0042802|identical protein binding;GO:0016763|transferase activity transferring pentosyl groups	NA
9.01552	3.17241	8.65161e-18	2.05738e-16	Up	Yes	6:107811162-107981357	55084	NM_018013.3	NP_060483.3	ENSG00000112320.7	ENST00000317357.5;ENST00000477448.1;ENST00000494935.1	SOBP	sine oculis binding protein homolog (Drosophila) [Source:HGNC Symbol;Acc:29256]	GO:0050877|neurological system process;GO:0007600|sensory perception;GO:0050890|cognition;GO:0050954|sensory perception of mechanical stimulus;GO:0009790|embryo development;GO:0043583|ear development;GO:0048562|embryonic organ morphogenesis;GO:0009887|organ morphogenesis;GO:0048598|embryonic morphogenesis;GO:0003008|system process;GO:0042471|ear morphogenesis;GO:0090102|cochlea development;GO:000…	NA	GO:0032182|ubiquitin like protein binding;GO:0032183|sumo binding	NA
8.6989	3.12083	2.10274e-36	1.28163e-34	Up	Yes	X: 23018087- 23020204	168400	NM_182699.3	NP_874358.2	ENSG00000184735.5	ENST00000327968.5	DDX53	DEAD (Asp-Glu-Ala-Asp) box polypeptide 53 [Source:HGNC Symbol;Acc:20083]	GO:0010501|rna secondary structure unwinding	NA	GO:0070035|purine ntp dependent helicase activity;GO:0042623|atpase activity coupled;GO:0016817|hydrolase activity acting on acid anhydrides;GO:0004386|helicase activity;GO:0003724|rna helicase activity;GO:0032553|ribonucleotide binding;GO:0016887|atpase activity;GO:0030554|adenyl nucleotide binding;GO:0003723|rna binding	NA
8.14855	3.02654	0.000164976	0.000914499	Up	Yes	3:139171726-139199589	5948	NM_004164.2	NP_004155.2	ENSG00000114113.2	ENST00000232217.2;ENST00000511956.1;ENST00000506825.1	RBP2	retinol binding protein 2, cellular [Source:HGNC Symbol;Acc:9920]	GO:0060429|epithelium development;GO:0044281|small molecule metabolic process;GO:0006721|terpenoid metabolic process;GO:0006775|fat soluble vitamin metabolic process;GO:0008544|epidermis development;GO:0006629|lipid metabolic process;GO:0044255|cellular lipid metabolic process;GO:0006766|vitamin metabolic process;GO:0006720|isoprenoid metabolic process;GO:0009888|tissue development	NA	GO:0043178|alcohol binding;GO:0016918|retinal binding;GO:0019840|isoprenoid binding;GO:0019842|vitamin binding;GO:0019841|retinol binding;GO:0008289|lipid binding;GO:0005215|transporter activity	NA
8.13981	3.025	8.01221e-65	1.33843e-62	Up	Yes	1:200860176-200884863	55765	NM_018265.3;NM_001142569.2	NP_060735.3;NP_001136041.1	ENSG00000163362.6	ENST00000532631.1;ENST00000451872.2;ENST00000367342.4;ENST00000413687.2;ENST00000531649.1;ENST00000526172.1;ENST00000465162.1	C1orf106	chromosome 1 open reading frame 106 [Source:HGNC Symbol;Acc:25599]	NA	NA	NA	NA
7.89148	2.9803	5.194e-25	1.88925e-23	Up	Yes	12: 299243- 323736	6539	NM_001122847.2;;NM_001122848.2;NM_003044.4;NM_001206931.1	NP_001116319.1;;NP_001116320.1;NP_003035.3;NP_001193860.1	ENSG00000111181.8	ENST00000359674.4;ENST00000545058.1;ENST00000397296.2;ENST00000428720.1;ENST00000424061.2;ENST00000536824.1;ENST00000542825.1;ENST00000535498.1;ENST00000544782.1;ENST00000538272.1;ENST00000540094.1;ENST00000538580.1;ENST00000536116.1;ENST00000537793.1;ENST00000535347.1;ENST00000537826.1;ENST00000538424.1	SLC6A12	solute carrier family 6 (neurotransmitter transporter), member 12 [Source:HGNC Symbol;Acc:11045]	GO:0006811|ion transport;GO:0048878|chemical homeostasis;GO:0032535|regulation of cellular component size;GO:0007267|cell cell signaling;GO:0098656|anion transmembrane transport;GO:0042592|homeostatic process;GO:0006836|neurotransmitter transport;GO:0006972|hyperosmotic response;GO:0003333|amino acid transmembrane transport;GO:0015849|organic acid transport;GO:0006820|anion transport;GO:0090066|r…	GO:0097458|neuron part;GO:0031226|intrinsic component of plasma membrane;GO:0043005|neuron projection;GO:0042995|cell projection	GO:0022853|active ion transmembrane transporter activity;GO:0015077|monovalent inorganic cation transmembrane transporter activity;GO:0005283|sodium amino acid symporter activity;GO:0015296|anion cation symporter activity;GO:0046873|metal ion transmembrane transporter activity;GO:0008324|cation transmembrane transporter activity;GO:0005328|neurotransmitter sodium symporter activity;GO:0015171|ami…	NA
7.83479	2.96989	2.72521e-22	8.71744e-21	Up	Yes	4: 89011416- 89152474	9429	NM_001257386.1;NM_004827.2	NP_001244315.1;NP_004818.2	ENSG00000118777.6	ENST00000515655.1;ENST00000237612.3;ENST00000505480.1;ENST00000503830.1	ABCG2	ATP-binding cassette, sub-family G (WHITE), member 2 [Source:HGNC Symbol;Acc:74]	GO:1901698|response to nitrogen compound;GO:0009792|embryo development ending in birth or egg hatching;GO:0048878|chemical homeostasis;GO:0001101|response to acid chemical;GO:0048545|response to steroid hormone;GO:0071396|cellular response to lipid;GO:1901678|iron coordination entity transport;GO:0031960|response to corticosteroid;GO:0071407|cellular response to organic cyclic compound;GO:0051181…	GO:0045177|apical part of cell;GO:0044429|mitochondrial part;GO:0005739|mitochondrion;GO:0016324|apical plasma membrane;GO:0098590|plasma membrane region;GO:0031975|envelope;GO:0005740|mitochondrial envelope;GO:0098589|membrane region	GO:0051184|cofactor transporter activity;GO:0042623|atpase activity coupled;GO:0046983|protein dimerization activity;GO:0042803|protein homodimerization activity;GO:0016817|hydrolase activity acting on acid anhydrides;GO:0043492|atpase activity coupled to movement of substances;GO:0022804|active transmembrane transporter activity;GO:0042802|identical protein binding;GO:0022857|transmembrane trans…	hsa02010|abc transporters
7.83276	2.96952	2.41906e-47	2.1677e-45	Up	Yes	3:121350246-121379774	3059	NM_005335.4	NP_005326	ENSG00000180353.6	ENST00000314583.3;ENST00000473883.1;ENST00000428394.2;ENST00000495491.1;ENST00000464274.1;ENST00000487290.1;ENST00000481314.1;ENST00000497391.1;ENST00000488033.1;ENST00000468693.1;ENST00000491824.1;ENST00000479994.1	HCLS1	hematopoietic cell-specific Lyn substrate 1 [Source:HGNC Symbol;Acc:4844]	GO:0042509|regulation of tyrosine phosphorylation of stat protein;GO:0010629|negative regulation of gene expression;GO:1903708|positive regulation of hemopoiesis;GO:0002262|myeloid cell homeostasis;GO:0014066|regulation of phosphatidylinositol 3 kinase signaling;GO:0002376|immune system process;GO:2000106|regulation of leukocyte apoptotic process;GO:0048584|positive regulation of response to stim…	GO:0005667|transcription factor complex;GO:0005739|mitochondrion	GO:0008092|cytoskeletal protein binding;GO:0003779|actin binding;GO:0019900|kinase binding;GO:0017124|sh3 domain binding;GO:0032403|protein complex binding;GO:0008134|transcription factor binding;GO:0019899|enzyme binding;GO:0019904|protein domain specific binding;GO:0001085|rna polymerase ii transcription factor binding;GO:0044877|macromolecular complex binding	hsa04530|tight junction;hsa05130|pathogenic escherichia coli infection
7.69284	2.94352	2.63701e-19	6.89854e-18	Up	Yes	9:104235453-104295819	84302	NM_032342.1	NP_115718.1	ENSG00000165152.4	ENST00000374847.1;ENST00000374848.3;ENST00000374851.1;ENST00000482920.1	TMEM246	transmembrane protein 246 [Source:HGNC Symbol;Acc:28180]	NA	NA	NA	NA
7.6445	2.93442	5.28624e-07	4.5271e-06	Up	Yes	5: 32689176- 32791819	4883	NM_001204376.1;NM_000908.3	NP_001191305.1;NP_000899.1	ENSG00000113389.11	ENST00000509104.1;ENST00000434067.2;ENST00000506712.1;ENST00000415685.2;ENST00000265074.8;ENST00000415167.2;ENST00000507141.1	NPR3	natriuretic peptide receptor C/guanylate cyclase C (atrionatriuretic peptide receptor C) [Source:HGNC Symbol;Acc:7945]	GO:0007586|digestion;GO:0008217|regulation of blood pressure;GO:0048662|negative regulation of smooth muscle cell proliferation;GO:0003013|circulatory system process;GO:0032768|regulation of monooxygenase activity;GO:0044711|single organism biosynthetic process;GO:0019932|second messenger mediated signaling;GO:0050878|regulation of body fluid levels;GO:0044281|small molecule metabolic process;GO:…	GO:0031226|intrinsic component of plasma membrane	GO:0004871|signal transducer activity;GO:0009975|cyclase activity;GO:0046983|protein dimerization activity;GO:0042803|protein homodimerization activity;GO:0004930|g protein coupled receptor activity;GO:0038023|signaling receptor activity;GO:0033218|amide binding;GO:0042802|identical protein binding;GO:0042562|hormone binding;GO:0016829|lyase activity;GO:0017046|peptide hormone binding;GO:0004872|…	NA
7.59597	2.92523	2.03304e-42	1.52829e-40	Up	Yes	2:210288782-210598842	4133	NM_001039538.1;;NM_002374.3;NM_031845.2	NP_001034627.1;;NP_002365.3;NP_114033.2	ENSG00000078018.15	ENST00000199940.6;ENST00000392193.1;ENST00000360351.4;ENST00000361559.4;ENST00000445941.1;ENST00000392194.1;ENST00000447185.1;ENST00000452717.1;ENST00000471619.1;ENST00000482864.1;ENST00000461253.1;ENST00000481649.1;ENST00000475600.1;ENST00000464007.1;ENST00000478233.1;ENST00000473543.1	MAP2	microtubule-associated protein 2 [Source:HGNC Symbol;Acc:6839]	GO:0016358|dendrite development;GO:0048666|neuron development;GO:0032990|cell part morphogenesis;GO:0007010|cytoskeleton organization;GO:0031175|neuron projection development;GO:0007017|microtubule based process;GO:0000226|microtubule cytoskeleton organization;GO:0048813|dendrite morphogenesis;GO:0021953|central nervous system neuron differentiation;GO:0048812|neuron projection morphogenesis;GO:0…	GO:0015630|microtubule cytoskeleton;GO:0097458|neuron part;GO:0044430|cytoskeletal part;GO:0005874|microtubule;GO:0005856|cytoskeleton;GO:0043005|neuron projection;GO:0099512|supramolecular fiber;GO:0005875|microtubule associated complex;GO:0042995|cell projection;GO:0005730|nucleolus	GO:0008092|cytoskeletal protein binding;GO:0032403|protein complex binding;GO:0005516|calmodulin binding;GO:0008017|microtubule binding;GO:0015631|tubulin binding;GO:0001948|glycoprotein binding;GO:0044877|macromolecular complex binding;GO:0005198|structural molecule activity	NA
7.36486	2.88066	8.62859e-18	2.05552e-16	Up	Yes	14: 94843084- 94857030	5265	NM_001002235.2;NM_001127702.1;NM_001002236.2;NM_000295.4	NP_001002235.1;NP_001121174.1;NP_001002236.1;NP_000286.3	ENSG00000197249.8	ENST00000440909.1;ENST00000355814.4;ENST00000437397.1;ENST00000448921.1;ENST00000393087.4;ENST00000489769.1;ENST00000393088.4;ENST00000404814.4;ENST00000449399.3;ENST00000402629.1;ENST00000554720.1;ENST00000556091.1;ENST00000557492.1;ENST00000556955.1;ENST00000553327.1;ENST00000557118.1;ENST00000555289.1;ENST00000557361.1;ENST00000557093.1	SERPINA1	serpin peptidase inhibitor, clade A (alpha-1 antiproteinase, antitrypsin), member 1 [Source:HGNC Symbol;Acc:8941]	GO:0045861|negative regulation of proteolysis;GO:0051648|vesicle localization;GO:0032940|secretion by cell;GO:0016050|vesicle organization;GO:0051336|regulation of hydrolase activity;GO:0009611|response to wounding;GO:0050878|regulation of body fluid levels;GO:0006903|vesicle targeting;GO:0051649|establishment of localization in cell;GO:0016192|vesicle mediated transport;GO:1902591|single organis…	GO:0031012|extracellular matrix;GO:0030134|er to golgi transport vesicle;GO:0030141|secretory granule;GO:0031091|platelet alpha granule;GO:0034774|secretory granule lumen;GO:0099503|secretory vesicle;GO:0031983|vesicle lumen;GO:0044431|golgi apparatus part;GO:0044432|endoplasmic reticulum part;GO:0031093|platelet alpha granule lumen;GO:0005578|proteinaceous extracellular matrix;GO:0005788|endopla…	GO:0061134|peptidase regulator activity;GO:0002020|protease binding;GO:0004867|serine type endopeptidase inhibitor activity;GO:0098772|molecular function regulator;GO:0042802|identical protein binding;GO:0004857|enzyme inhibitor activity;GO:0030234|enzyme regulator activity;GO:0001948|glycoprotein binding;GO:0030414|peptidase inhibitor activity;GO:0019899|enzyme binding	hsa04610|complement and coagulation cascades
7.26858	2.86167	1.55291e-50	1.54503e-48	Up	Yes	5:137801179-137805004	1958	NM_001964.2	NP_001955.1	ENSG00000120738.7	ENST00000239938.4	EGR1	early growth response 1 [Source:HGNC Symbol;Acc:3238]	GO:0045321|leukocyte activation;GO:1901698|response to nitrogen compound;GO:0072216|positive regulation of metanephros development;GO:0010212|response to ionizing radiation;GO:0060537|muscle tissue development;GO:0010629|negative regulation of gene expression;GO:0007517|muscle organ development;GO:0001656|metanephros development;GO:0071347|cellular response to interleukin 1;GO:0002376|immune syst…	NA	GO:0001067|regulatory region nucleic acid binding;GO:0001228|transcriptional activator activity rna polymerase ii transcription regulatory region sequence specific binding;GO:0000981|rna polymerase ii transcription factor activity sequence specific dna binding;GO:0001071|nucleic acid binding transcription factor activity;GO:0003690|double stranded dna binding;GO:0000982|transcription factor activ…	hsa05020|prion diseases
7.02566	2.81263	6.09797e-38	3.92913e-36	Up	Yes	16: 19179293- 19279652	51760	NM_016524.2	NP_057608.2	ENSG00000103528.12	ENST00000570264.1;ENST00000566261.1;ENST00000355377.2;ENST00000568115.1;ENST00000562034.1;ENST00000562711.2;ENST00000562274.1;ENST00000565183.1;ENST00000568433.1	SYT17	synaptotagmin XVII [Source:HGNC Symbol;Acc:24119]	GO:0097479|synaptic vesicle localization;GO:0044801|single organism membrane fusion;GO:0051648|vesicle localization;GO:0032940|secretion by cell;GO:0048638|regulation of developmental growth;GO:0016050|vesicle organization;GO:0045666|positive regulation of neuron differentiation;GO:0061025|membrane fusion;GO:0007267|cell cell signaling;GO:0017157|regulation of exocytosis;GO:0006836|neurotransmitt…	GO:0070382|exocytic vesicle;GO:0099503|secretory vesicle;GO:0097458|neuron part;GO:0005802|trans golgi network;GO:0044431|golgi apparatus part;GO:0097708|intracellular vesicle;GO:0045202|synapse;GO:0098793|presynapse;GO:0005794|golgi apparatus;GO:0030133|transport vesicle;GO:0044456|synapse part;GO:0031984|organelle subcompartment	GO:0019905|syntaxin binding;GO:0005509|calcium ion binding;GO:0030276|clathrin binding;GO:0000149|snare binding;GO:0008289|lipid binding;GO:0005543|phospholipid binding;GO:0005544|calcium dependent phospholipid binding	NA
7.02564	2.81263	4.62668e-77	9.78182e-75	Up	Yes	9:134378289-134399193	10585	NM_001136114.1;NM_001136113.1;;NM_001077366.1;NM_007171.3;NM_001077365.1	NP_001129586.1;NP_001129585.1;;NP_001070834.1;NP_009102;NP_001070833.1	ENSG00000130714.11	ENST00000404875.2;ENST00000423007.1;ENST00000441334.1;ENST00000341012.7;ENST00000372228.3;ENST00000419118.2;ENST00000402686.3;ENST00000541219.1;ENST00000354713.4;ENST00000418774.1;ENST00000415075.1;ENST00000448212.1;ENST00000483472.1;ENST00000430619.1;ENST00000462375.1;ENST00000485278.1;ENST00000372220.4;ENST00000467848.1;ENST00000494883.1	POMT1	protein-O-mannosyltransferase 1 [Source:HGNC Symbol;Acc:9202]	GO:1901135|carbohydrate derivative metabolic process;GO:0035269|protein o linked mannosylation;GO:1901137|carbohydrate derivative biosynthetic process;GO:0035268|protein mannosylation;GO:0080134|regulation of response to stress;GO:0005975|carbohydrate metabolic process;GO:0080135|regulation of cellular response to stress;GO:1900101|regulation of endoplasmic reticulum unfolded protein response;GO:…	GO:0097223|sperm part;GO:0030141|secretory granule;GO:0099503|secretory vesicle;GO:1990234|transferase complex;GO:0044432|endoplasmic reticulum part;GO:0097708|intracellular vesicle;GO:1902494|catalytic complex;GO:0098796|membrane protein complex;GO:0042175|nuclear outer membrane endoplasmic reticulum membrane network;GO:0016528|sarcoplasm;GO:0001669|acrosomal vesicle;GO:0005783|endoplasmic retic…	GO:0016758|transferase activity transferring hexosyl groups;GO:0000030|mannosyltransferase activity;GO:0016757|transferase activity transferring glycosyl groups	NA
6.91148	2.78899	2.82301e-39	1.9004e-37	Up	Yes	1:155829300-155854990	23208	NM_152280.4	NP_689493.3	ENSG00000132718.7	ENST00000368324.4;ENST00000539162.1	SYT11	synaptotagmin XI [Source:HGNC Symbol;Acc:19239]	GO:0097479|synaptic vesicle localization;GO:0044801|single organism membrane fusion;GO:0051648|vesicle localization;GO:0032940|secretion by cell;GO:0016050|vesicle organization;GO:0061025|membrane fusion;GO:0046928|regulation of neurotransmitter secretion;GO:0007267|cell cell signaling;GO:0017157|regulation of exocytosis;GO:0006836|neurotransmitter transport;GO:0051649|establishment of localizati…	GO:0012506|vesicle membrane;GO:0070382|exocytic vesicle;GO:0099503|secretory vesicle;GO:0097458|neuron part;GO:0031226|intrinsic component of plasma membrane;GO:0030054|cell junction;GO:0097708|intracellular vesicle;GO:0045202|synapse;GO:0044433|cytoplasmic vesicle part;GO:0098793|presynapse;GO:0030133|transport vesicle;GO:0044456|synapse part;GO:0030658|transport vesicle membrane;GO:0099501|exoc…	GO:0019905|syntaxin binding;GO:0005509|calcium ion binding;GO:0030276|clathrin binding;GO:0000149|snare binding;GO:0008289|lipid binding;GO:0005543|phospholipid binding;GO:0005544|calcium dependent phospholipid binding	NA
6.88574	2.78361	1.47822e-99	5.88289e-97	Up	Yes	2: 66660584- 66801001	4211	NM_002398.2	NP_002389.1	ENSG00000143995.15	ENST00000496248.1;ENST00000560281.2;ENST00000491706.1;ENST00000407092.2;ENST00000272369.9;ENST00000488550.1;ENST00000490726.1;ENST00000398506.2;ENST00000444274.2;ENST00000495021.2;ENST00000409622.1;ENST00000437869.1;ENST00000466811.1;ENST00000498705.1;ENST00000606455.1;ENST00000475239.1;ENST00000409517.1;ENST00000542964.1;ENST00000450027.1	MEIS1	Meis homeobox 1 [Source:HGNC Symbol;Acc:7000]	GO:0048646|anatomical structure formation involved in morphogenesis;GO:0002244|hematopoietic progenitor cell differentiation;GO:0010721|negative regulation of cell development;GO:0045665|negative regulation of neuron differentiation;GO:0002376|immune system process;GO:0061515|myeloid cell development;GO:0098751|bone cell development;GO:0002520|immune system development;GO:0001501|skeletal system …	GO:0005667|transcription factor complex	GO:0046982|protein heterodimerization activity;GO:0046983|protein dimerization activity;GO:0001067|regulatory region nucleic acid binding;GO:0001228|transcriptional activator activity rna polymerase ii transcription regulatory region sequence specific binding;GO:0003705|transcription factor activity rna polymerase ii distal enhancer sequence specific binding;GO:0000981|rna polymerase ii transcrip…	NA
6.86751	2.77979	1.35421e-08	1.4589e-07	Up	Yes	1: 41944446- 41950344	1907	NM_001956.3	NP_001947.1	ENSG00000127129.5	ENST00000372587.4;ENST00000490783.1;ENST00000460255.1;ENST00000467046.1;ENST00000467872.1	EDN2	endothelin 2 [Source:HGNC Symbol;Acc:3177]	GO:0045321|leukocyte activation;GO:0008217|regulation of blood pressure;GO:0048878|chemical homeostasis;GO:0097529|myeloid leukocyte migration;GO:0003013|circulatory system process;GO:0060326|cell chemotaxis;GO:0002376|immune system process;GO:0048584|positive regulation of response to stimulus;GO:0040017|positive regulation of locomotion;GO:0019221|cytokine mediated signaling pathway;GO:0044711|…	GO:0005615|extracellular space	GO:0071855|neuropeptide receptor binding;GO:0005179|hormone activity;GO:0001664|g protein coupled receptor binding;GO:0005102|receptor binding	NA
6.70533	2.74531	7.04894e-51	7.17137e-49	Up	Yes	7: 84624869- 84816171	223117	NM_152754.2	NP_689967.2	ENSG00000153993.9	ENST00000284136.6;ENST00000484038.1;ENST00000463315.1;ENST00000444867.1	SEMA3D	sema domain, immunoglobulin domain (Ig), short basic domain, secreted, (semaphorin) 3D [Source:HGNC Symbol;Acc:10726]	GO:0010721|negative regulation of cell development;GO:0045665|negative regulation of neuron differentiation;GO:0030517|negative regulation of axon extension;GO:0048638|regulation of developmental growth;GO:0010769|regulation of cell morphogenesis involved in differentiation;GO:0030308|negative regulation of cell growth;GO:0040017|positive regulation of locomotion;GO:0040013|negative regulation of…	GO:0005615|extracellular space	GO:0038191|neuropilin binding;GO:0045499|chemorepellent activity;GO:0005102|receptor binding;GO:0030215|semaphorin receptor binding	hsa04360|axon guidance
6.65684	2.73484	7.71138e-43	5.9967e-41	Up	Yes	4: 74606223- 74609433	3576	NM_000584.3	NP_000575.1	ENSG00000169429.6	ENST00000307407.3;ENST00000401931.1;ENST00000483500.1	IL8	interleukin 8 [Source:HGNC Symbol;Acc:6025]	GO:0008277|regulation of g protein coupled receptor protein signaling pathway;GO:0048646|anatomical structure formation involved in morphogenesis;GO:0045321|leukocyte activation;GO:0097529|myeloid leukocyte migration;GO:0071347|cellular response to interleukin 1;GO:0060326|cell chemotaxis;GO:0002376|immune system process;GO:0071396|cellular response to lipid;GO:0048584|positive regulation of resp…	GO:0005615|extracellular space	GO:0008009|chemokine activity;GO:0042379|chemokine receptor binding;GO:0045236|cxcr chemokine receptor binding;GO:0001664|g protein coupled receptor binding;GO:0005102|receptor binding;GO:0005125|cytokine activity;GO:0005126|cytokine receptor binding	hsa04060|cytokine cytokine receptor interaction;hsa04062|chemokine signaling pathway;hsa04620|toll like receptor signaling pathway;hsa04621|nod like receptor signaling pathway;hsa04622|rig i like receptor signaling pathway;hsa05120|epithelial cell signaling in helicobacter pylori infection;hsa05200|pathways in cancer;hsa05219|bladder cancer
6.6524	2.73387	3.74143e-52	4.08269e-50	Up	Yes	20: 24986868- 25039616	84532	NM_001252675.1;NM_001252677.1;NM_001252676.1	NP_001239604.1;NP_001239606.1;NP_001239605.1	ENSG00000154930.10	ENST00000484396.1;ENST00000323482.4;ENST00000537502.1;ENST00000432802.2;ENST00000542618.1;ENST00000376726.3	ACSS1	acyl-CoA synthetase short-chain family member 1 [Source:HGNC Symbol;Acc:16091]	GO:0006790|sulfur compound metabolic process;GO:0051186|cofactor metabolic process;GO:0044272|sulfur compound biosynthetic process;GO:0044711|single organism biosynthetic process;GO:0044281|small molecule metabolic process;GO:1901615|organic hydroxy compound metabolic process;GO:0006084|acetyl coa metabolic process;GO:0035383|thioester metabolic process;GO:0016053|organic acid biosynthetic proces…	GO:0005759|mitochondrial matrix;GO:0044429|mitochondrial part;GO:0005739|mitochondrion	GO:0016877|ligase activity forming carbon sulfur bonds;GO:0032553|ribonucleotide binding;GO:0030554|adenyl nucleotide binding;GO:0016878|acid thiol ligase activity;GO:0016874|ligase activity	hsa00010|glycolysis gluconeogenesis;hsa00620|pyruvate metabolism;hsa00640|propanoate metabolism
6.57039	2.71598	1.09412e-13	1.91521e-12	Up	Yes	22: 37447779- 37459430	79734	NM_024681.2;NM_001282684.1;;NM_001282685.1	NP_078957.2;NP_001269613.1;;NP_001269614.1	ENSG00000100379.13	ENST00000402077.3;ENST00000403888.3;ENST00000421900.1;ENST00000456470.1;ENST00000483389.1;ENST00000431531.1;ENST00000478231.1;ENST00000462640.1	KCTD17	potassium channel tetramerization domain containing 17 [Source:HGNC Symbol;Acc:25705]	GO:0044248|cellular catabolic process;GO:0048878|chemical homeostasis;GO:0042592|homeostatic process;GO:0030163|protein catabolic process;GO:0010638|positive regulation of organelle organization;GO:0044087|regulation of cellular component biogenesis;GO:0051130|positive regulation of cellular component organization;GO:0051259|protein oligomerization;GO:0070271|protein complex biogenesis;GO:0044089…	GO:1990234|transferase complex;GO:0000151|ubiquitin ligase complex;GO:1902494|catalytic complex;GO:0031461|cullin ring ubiquitin ligase complex;GO:0031463|cul3 ring ubiquitin ligase complex;GO:0005783|endoplasmic reticulum	GO:0042802|identical protein binding;GO:0097602|cullin family protein binding	NA
6.51219	2.70314	7.23889e-12	1.09932e-10	Up	Yes	3: 27757440- 27764206	8320	NM_001278182.1;NM_001278183.1	NP_001265111.1;NP_001265112.1	ENSG00000163508.8	ENST00000295743.4;ENST00000449599.1;ENST00000537516.1;ENST00000461503.1	EOMES	eomesodermin [Source:HGNC Symbol;Acc:3372]	GO:0048646|anatomical structure formation involved in morphogenesis;GO:0045321|leukocyte activation;GO:0009792|embryo development ending in birth or egg hatching;GO:0060537|muscle tissue development;GO:0010629|negative regulation of gene expression;GO:0007517|muscle organ development;GO:0002376|immune system process;GO:0001704|formation of primary germ layer;GO:0002286|t cell activation involved …	NA	GO:0001067|regulatory region nucleic acid binding;GO:0001076|transcription factor activity rna polymerase ii transcription factor binding;GO:0001071|nucleic acid binding transcription factor activity;GO:0003690|double stranded dna binding;GO:0001191|transcriptional repressor activity rna polymerase ii transcription factor binding;GO:0000988|transcription factor activity protein binding;GO:0033613…	NA
6.48415	2.69692	7.10625e-230	1.20193e-226	Up	Yes	1: 86046444- 86049645	3491	NM_001554.4	NP_001545.2	ENSG00000142871.11	ENST00000451137.2;ENST00000480413.1	CYR61	cysteine-rich, angiogenic inducer, 61 [Source:HGNC Symbol;Acc:2654]	GO:0003205|cardiac chamber development;GO:0033674|positive regulation of kinase activity;GO:0048646|anatomical structure formation involved in morphogenesis;GO:0060711|labyrinthine layer development;GO:0090287|regulation of cellular response to growth factor stimulus;GO:0009792|embryo development ending in birth or egg hatching;GO:0060429|epithelium development;GO:0010518|positive regulation of p…	GO:0031012|extracellular matrix;GO:0005578|proteinaceous extracellular matrix	GO:1901681|sulfur compound binding;GO:0008201|heparin binding;GO:0050840|extracellular matrix binding;GO:0005539|glycosaminoglycan binding;GO:0005520|insulin like growth factor binding;GO:0032403|protein complex binding;GO:0005178|integrin binding;GO:0050839|cell adhesion molecule binding;GO:0005102|receptor binding;GO:0044877|macromolecular complex binding;GO:0019838|growth factor binding	NA
6.46489	2.69262	2.53271e-68	4.56935e-66	Up	Yes	10: 63661059- 63856703	84159	NM_032199.2;NM_001244638.1	NP_115575.1;NP_001231567.1	ENSG00000150347.10	ENST00000279873.7;ENST00000309334.5	ARID5B	AT rich interactive domain 5B (MRF1-like) [Source:HGNC Symbol;Acc:17362]	GO:0048008|platelet derived growth factor receptor signaling pathway;GO:0051276|chromosome organization;GO:0061008|hepaticobiliary system development;GO:0010171|body morphogenesis;GO:0010629|negative regulation of gene expression;GO:0007517|muscle organ development;GO:0008214|protein dealkylation;GO:0001501|skeletal system development;GO:0009891|positive regulation of biosynthetic process;GO:0051…	NA	GO:0032451|demethylase activity;GO:0001227|transcriptional repressor activity rna polymerase ii transcription regulatory region sequence specific binding;GO:0001067|regulatory region nucleic acid binding;GO:0000981|rna polymerase ii transcription factor activity sequence specific dna binding;GO:0032452|histone demethylase activity;GO:0001071|nucleic acid binding transcription factor activity;GO:0…	NA
6.45716	2.6909	1.60686e-06	1.28349e-05	Up	Yes	5: 43376747- 43412493	56477	NM_148672.2	NP_683513.1	ENSG00000151882.7	ENST00000489442.1;ENST00000361115.4;ENST00000513525.1;ENST00000537013.1;ENST00000514421.1	CCL28	chemokine (C-C motif) ligand 28 [Source:HGNC Symbol;Acc:17700]	GO:0048878|chemical homeostasis;GO:0060326|cell chemotaxis;GO:0002376|immune system process;GO:0040013|negative regulation of locomotion;GO:0042592|homeostatic process;GO:0022408|negative regulation of cell cell adhesion;GO:0002685|regulation of leukocyte migration;GO:0048870|cell motility;GO:0001954|positive regulation of cell matrix adhesion;GO:0042330|taxis;GO:0009605|response to external stim…	GO:0005615|extracellular space	GO:0008009|chemokine activity;GO:0042379|chemokine receptor binding;GO:0001664|g protein coupled receptor binding;GO:0005102|receptor binding;GO:0005125|cytokine activity;GO:0005126|cytokine receptor binding	hsa04060|cytokine cytokine receptor interaction;hsa04062|chemokine signaling pathway;hsa04672|intestinal immune network for iga production
6.44571	2.68834	8.64417e-09	9.50929e-08	Up	Yes	17: 4802713- 4806227	100130311	NM_001145536.1	NP_001139008.1	ENSG00000205710.3	ENST00000521575.1;ENST00000381365.3	C17orf107	chromosome 17 open reading frame 107 [Source:HGNC Symbol;Acc:37238]	NA	NA	NA	NA
6.32515	2.6611	1.14187e-23	3.9415e-22	Up	Yes	3:189674517-189840226	55214	NM_018192.3;NM_001134418.1	NP_060662.2;NP_001127890.1	ENSG00000090530.5	ENST00000319332.5;ENST00000427335.2;ENST00000490940.1;ENST00000463171.1;ENST00000467131.1;ENST00000482780.1;ENST00000470925.1;ENST00000475095.1;ENST00000444866.1;ENST00000426003.1	LEPREL1	leprecan-like 1 [Source:HGNC Symbol;Acc:19317]	GO:0044259|multicellular organismal macromolecule metabolic process;GO:0019511|peptidyl proline hydroxylation;GO:0018193|peptidyl amino acid modification;GO:0044236|multicellular organism metabolic process;GO:0055114|oxidation reduction process;GO:0018208|peptidyl proline modification;GO:0018126|protein hydroxylation;GO:0042127|regulation of cell proliferation;GO:0008285|negative regulation of ce…	GO:0031012|extracellular matrix;GO:0044432|endoplasmic reticulum part;GO:0005604|basement membrane;GO:0005578|proteinaceous extracellular matrix;GO:0005788|endoplasmic reticulum lumen;GO:0044420|extracellular matrix component;GO:0005794|golgi apparatus;GO:0005783|endoplasmic reticulum	GO:0030246|carbohydrate binding;GO:0016706|oxidoreductase activity acting on paired donors with incorporation or reduction of molecular oxygen 2 oxoglutarate as one donor and incorporation of one atom each of oxygen into both donors;GO:0031418|l ascorbic acid binding;GO:0051213|dioxygenase activity;GO:0046914|transition metal ion binding;GO:0043177|organic acid binding;GO:0019842|vitamin binding;…	NA
6.28103	2.651	1.13e-80	2.78e-78	Up	Yes	8: 12940870- 13373167	10395	NM_182643.2;NM_006094.4;;NM_001164271.1;NM_024767.3	NP_872584.2;NP_006085.2;;NP_001157743.1;NP_079043.3	ENSG00000164741.10	ENST00000276297.4;ENST00000358919.2;ENST00000510318.1;ENST00000512044.2;ENST00000520226.1;ENST00000521730.1;ENST00000513883.1;ENST00000510250.2;ENST00000509922.1;ENST00000503161.2;ENST00000515225.1;ENST00000506171.1;ENST00000316609.5;ENST00000511869.1;ENST00000517868.2;ENST00000517333.1	DLC1	deleted in liver cancer 1 [Source:HGNC Symbol;Acc:2897]	GO:0048646|anatomical structure formation involved in morphogenesis;GO:0030902|hindbrain development;GO:0009792|embryo development ending in birth or egg hatching;GO:0060429|epithelium development;GO:0030029|actin filament based process;GO:0051604|protein maturation;GO:0051336|regulation of hydrolase activity;GO:0007010|cytoskeleton organization;GO:0048729|tissue morphogenesis;GO:0008219|cell dea…	GO:0099568|cytoplasmic region;GO:0015629|actin cytoskeleton;GO:0044448|cell cortex part;GO:0031253|cell projection membrane;GO:0030863|cortical cytoskeleton;GO:0030054|cell junction;GO:0031256|leading edge membrane;GO:0044430|cytoskeletal part;GO:0005856|cytoskeleton;GO:0030864|cortical actin cytoskeleton;GO:0030055|cell substrate junction;GO:0032587|ruffle membrane;GO:0098857|membrane microdomai…	GO:0008047|enzyme activator activity;GO:0042169|sh2 domain binding;GO:0098772|molecular function regulator;GO:0060589|nucleoside triphosphatase regulator activity;GO:0030234|enzyme regulator activity;GO:0019904|protein domain specific binding;GO:0008289|lipid binding	NA
6.25383	2.64474	4.21946e-35	2.49317e-33	Up	Yes	12: 41086244- 41466220	1272	NM_001256063.1;;NM_001843.3;NM_001256064.1;NM_175038.2	NP_001242992.1;;NP_001834.2;NP_001242993.1;NP_778203.1	ENSG00000018236.10	ENST00000547702.1;ENST00000551424.1;ENST00000551295.2;ENST00000548005.1;ENST00000552248.1;ENST00000547849.1;ENST00000552913.1;ENST00000360099.3;ENST00000347616.1;ENST00000348761.2;ENST00000550305.1;ENST00000548481.1	CNTN1	contactin 1 [Source:HGNC Symbol;Acc:2171]	GO:0048666|neuron development;GO:0030902|hindbrain development;GO:0022037|metencephalon development;GO:0045666|positive regulation of neuron differentiation;GO:0051960|regulation of nervous system development;GO:0010765|positive regulation of sodium ion transport;GO:0031175|neuron projection development;GO:0051962|positive regulation of nervous system development;GO:0051130|positive regulation of…	GO:0043209|myelin sheath;GO:0098857|membrane microdomain;GO:0098589|membrane region;GO:0031225|anchored component of membrane	GO:0030246|carbohydrate binding;GO:0001948|glycoprotein binding	hsa04514|cell adhesion molecules cams
6.19046	2.63005	2.13961e-63	3.3664e-61	Up	Yes	6:151561134-151679692	9590	NM_005100.3;;NM_144497.2	NP_005091.2;;NP_653080.1	ENSG00000131016.12	ENST00000402676.2;ENST00000253332.1;ENST00000354675.6;ENST00000359755.5;ENST00000490177.1	AKAP12	A kinase (PRKA) anchor protein 12 [Source:HGNC Symbol;Acc:370]	GO:0006886|intracellular protein transport;GO:0048584|positive regulation of response to stimulus;GO:0010647|positive regulation of cell communication;GO:0045184|establishment of protein localization;GO:0006605|protein targeting;GO:1902531|regulation of intracellular signal transduction;GO:0009891|positive regulation of biosynthetic process;GO:0051649|establishment of localization in cell;GO:0030…	GO:0099568|cytoplasmic region;GO:0030054|cell junction;GO:0005856|cytoskeleton;GO:0030055|cell substrate junction;GO:0070161|anchoring junction;GO:0005938|cell cortex	GO:0051018|protein kinase a binding;GO:0019899|enzyme binding	NA
6.10174	2.60922	8.13471e-15	1.55248e-13	Up	Yes	3:190040330-190129932	10686	NM_006580.3	NP_006571.1	ENSG00000113946.3	ENST00000468220.1;ENST00000264734.2;ENST00000456423.1	CLDN16	claudin 16 [Source:HGNC Symbol;Acc:2037]	GO:0051928|positive regulation of calcium ion transport;GO:0006811|ion transport;GO:0007588|excretion;GO:0048878|chemical homeostasis;GO:0042592|homeostatic process;GO:0098609|cell cell adhesion;GO:0043270|positive regulation of ion transport;GO:0010959|regulation of metal ion transport;GO:0051924|regulation of calcium ion transport;GO:0070633|transepithelial transport;GO:0003008|system process;G…	GO:0043296|apical junction complex;GO:0030054|cell junction;GO:0005911|cell cell junction	GO:0072509|divalent inorganic cation transmembrane transporter activity;GO:0046873|metal ion transmembrane transporter activity;GO:0008324|cation transmembrane transporter activity;GO:0022890|inorganic cation transmembrane transporter activity;GO:0042802|identical protein binding;GO:0022857|transmembrane transporter activity;GO:0005215|transporter activity;GO:0005198|structural molecule activity	hsa04514|cell adhesion molecules cams;hsa04530|tight junction;hsa04670|leukocyte transendothelial migration
6.00126	2.58527	6.4209e-10	7.86255e-09	Up	Yes	X:149009941-149014609	4107	NM_001166400.1;NM_001166401.1;NM_005364.4	NP_001159872.1;NP_001159873.1;NP_005355.2	ENSG00000156009.5	ENST00000535454.1;ENST00000542674.1;ENST00000286482.1;ENST00000345830.3;ENST00000493910.1	MAGEA8	melanoma antigen family A, 8 [Source:HGNC Symbol;Acc:6806]	NA	NA	NA	NA
5.9906	2.5827	4.23528e-05	0.00026312	Up	Yes	X:115592849-115594164	203413	NM_001017978.2	NP_001017978.1	ENSG00000204019.4	ENST00000371894.4	CXorf61	cancer/testis antigen 83 [Source:HGNC Symbol;Acc:33494]	NA	NA	NA	NA
5.91609	2.56464	1.53945e-20	4.43197e-19	Up	Yes	11: 34642640- 34682604	26298	NM_012153.5;NM_001206615.1;NM_001206616.1	NP_036285.2;NP_001193544.1;NP_001193545.1	ENSG00000135373.8	ENST00000527001.1;ENST00000257831.3;ENST00000450654.2;ENST00000530286.1;ENST00000533754.1;ENST00000529527.1;ENST00000531728.1;ENST00000525253.1;ENST00000531794.1;ENST00000529161.1;ENST00000532302.1;ENST00000527935.1	EHF	ets homologous factor [Source:HGNC Symbol;Acc:3246]	GO:0060429|epithelium development;GO:0009891|positive regulation of biosynthetic process;GO:0010628|positive regulation of gene expression;GO:0006366|transcription from rna polymerase ii promoter;GO:0008283|cell proliferation;GO:0045944|positive regulation of transcription from rna polymerase ii promoter;GO:0050673|epithelial cell proliferation;GO:0030855|epithelial cell differentiation;GO:000988…	GO:0005794|golgi apparatus	GO:0001067|regulatory region nucleic acid binding;GO:0001228|transcriptional activator activity rna polymerase ii transcription regulatory region sequence specific binding;GO:0000981|rna polymerase ii transcription factor activity sequence specific dna binding;GO:0001071|nucleic acid binding transcription factor activity;GO:0003690|double stranded dna binding;GO:0000982|transcription factor activ…	NA
5.90043	2.56082	1.68812e-12	2.69362e-11	Up	Yes	X: 15482369- 15574652	660	NM_203281.2;NM_001721.6	NP_975010.1;NP_001712.1	ENSG00000102010.10	ENST00000357607.2;ENST00000348343.6;ENST00000463891.1;ENST00000342014.6;ENST00000489983.1	BMX	BMX non-receptor tyrosine kinase [Source:HGNC Symbol;Acc:1079]	GO:0045321|leukocyte activation;GO:0002376|immune system process;GO:0046632|alpha beta t cell differentiation;GO:0098602|single organism cell adhesion;GO:0008219|cell death;GO:0002520|immune system development;GO:0001775|cell activation;GO:0002521|leukocyte differentiation;GO:0006952|defense response;GO:0018193|peptidyl amino acid modification;GO:0098609|cell cell adhesion;GO:0035556|intracellula…	GO:0098562|cytoplasmic side of membrane;GO:0031253|cell projection membrane;GO:0031256|leading edge membrane;GO:0032587|ruffle membrane;GO:0098552|side of membrane;GO:0031234|extrinsic component of cytoplasmic side of plasma membrane;GO:0098590|plasma membrane region;GO:0042995|cell projection;GO:0044463|cell projection part;GO:0001726|ruffle;GO:0019898|extrinsic component of membrane;GO:0031252|…	GO:0004871|signal transducer activity;GO:0004713|protein tyrosine kinase activity;GO:0004672|protein kinase activity;GO:0016301|kinase activity;GO:0004715|non membrane spanning protein tyrosine kinase activity;GO:0032553|ribonucleotide binding;GO:0030554|adenyl nucleotide binding;GO:0005102|receptor binding;GO:0016772|transferase activity transferring phosphorus containing groups	NA
5.79935	2.53589	3.21989e-55	3.89002e-53	Up	Yes	17: 4981543- 4999669	124961	NM_153018.2	NP_694563.1	ENSG00000180787.5	ENST00000318833.3	ZFP3	ZFP3 zinc finger protein [Source:HGNC Symbol;Acc:12861]	NA	NA	GO:0001071|nucleic acid binding transcription factor activity	NA
5.67735	2.50522	1.35941e-28	5.97215e-27	Up	Yes	X:154505500-154563966	1193	NM_001289.4	NP_001280.3	ENSG00000155962.8	ENST00000369449.2;ENST00000465553.1;ENST00000321926.4;ENST00000491205.1	CLIC2	chloride intracellular channel 2 [Source:HGNC Symbol;Acc:2063]	GO:0006811|ion transport;GO:0034763|negative regulation of transmembrane transport;GO:0006790|sulfur compound metabolic process;GO:0051284|positive regulation of sequestering of calcium ion;GO:0050848|regulation of calcium mediated signaling;GO:0032410|negative regulation of transporter activity;GO:0051099|positive regulation of binding;GO:0010469|regulation of receptor activity;GO:0019932|second…	GO:0034707|chloride channel complex;GO:1990351|transporter complex;GO:0098796|membrane protein complex	GO:0005244|voltage gated ion channel activity;GO:0016765|transferase activity transferring alkyl or aryl other than methyl groups;GO:0015103|inorganic anion transmembrane transporter activity;GO:0022836|gated channel activity;GO:0022803|passive transmembrane transporter activity;GO:0004602|glutathione peroxidase activity;GO:0005253|anion channel activity;GO:0008509|anion transmembrane transporter…	NA
5.64936	2.49809	5.51503e-82	1.46321e-79	Up	Yes	11: 58938903- 58976060	23220	NM_015177.1	NP_055992.1	ENSG00000110042.3	ENST00000532982.1;ENST00000227451.3;ENST00000531902.1;ENST00000527475.1	DTX4	deltex homolog 4 (Drosophila) [Source:HGNC Symbol;Acc:29151]	GO:0001817|regulation of cytokine production;GO:0070647|protein modification by small protein conjugation or removal;GO:0007219|notch signaling pathway;GO:0016567|protein ubiquitination;GO:0032479|regulation of type i interferon production	NA	GO:0019787|ubiquitin like protein transferase activity;GO:0046914|transition metal ion binding;GO:0008270|zinc ion binding;GO:0016874|ligase activity	hsa04330|notch signaling pathway
5.63721	2.49498	3.94807e-36	2.38488e-34	Up	Yes	12: 94960900- 95044338	57458	NM_020698.2	NP_065749	ENSG00000057704.6	ENST00000261226.4;ENST00000551457.1;ENST00000548918.1;ENST00000552239.1	TMCC3	transmembrane and coiled-coil domain family 3 [Source:HGNC Symbol;Acc:29199]	NA	NA	NA	NA
5.61032	2.48808	5.65127e-18	1.36063e-16	Up	Yes	2: 27193480- 27250064	22924	NM_012326.2	NP_036458.2	ENSG00000084764.6	ENST00000233121.2;ENST00000494788.1;ENST00000405074.3;ENST00000475633.1;ENST00000481222.1;ENST00000491354.1;ENST00000474367.1;ENST00000458529.1;ENST00000402218.1	MAPRE3	microtubule-associated protein, RP/EB family, member 3 [Source:HGNC Symbol;Acc:6892]	GO:0033674|positive regulation of kinase activity;GO:0032092|positive regulation of protein binding;GO:0043393|regulation of protein binding;GO:0051301|cell division;GO:0051099|positive regulation of binding;GO:0043549|regulation of kinase activity;GO:0051338|regulation of transferase activity;GO:0009891|positive regulation of biosynthetic process;GO:0010628|positive regulation of gene expression…	GO:0015630|microtubule cytoskeleton;GO:0048471|perinuclear region of cytoplasm;GO:0044430|cytoskeletal part;GO:0005874|microtubule;GO:0005856|cytoskeleton;GO:0035371|microtubule plus end;GO:0030496|midbody;GO:1990752|microtubule end;GO:0099512|supramolecular fiber;GO:0005881|cytoplasmic microtubule	GO:0008092|cytoskeletal protein binding;GO:0032403|protein complex binding;GO:0008017|microtubule binding;GO:0015631|tubulin binding;GO:0044877|macromolecular complex binding	NA
5.58265	2.48095	1.41314e-78	3.24088e-76	Up	Yes	12: 13043716- 13070871	9052	NM_003979.3	NP_003970.1	ENSG00000013588.5	ENST00000014914.5;ENST00000537783.1;ENST00000542056.1;ENST00000534831.1;ENST00000540125.1	GPRC5A	G protein-coupled receptor, family C, group 5, member A [Source:HGNC Symbol;Acc:9836]	GO:0061097|regulation of protein tyrosine kinase activity;GO:0050732|negative regulation of peptidyl tyrosine phosphorylation;GO:1901184|regulation of erbb signaling pathway;GO:0033673|negative regulation of kinase activity;GO:1901185|negative regulation of erbb signaling pathway;GO:0010469|regulation of receptor activity;GO:0043549|regulation of kinase activity;GO:0061099|negative regulation of …	GO:0012506|vesicle membrane;GO:0031226|intrinsic component of plasma membrane;GO:0097708|intracellular vesicle;GO:0044433|cytoplasmic vesicle part	GO:0004871|signal transducer activity;GO:0004930|g protein coupled receptor activity;GO:0038023|signaling receptor activity;GO:0004872|receptor activity	NA
5.58035	2.48036	0.00511901	0.018535	Up	Yes	X:101768604-101771712	286527	NM_021992.2	NP_068832.1	ENSG00000158164.6	ENST00000289373.4	TMSB15A	thymosin beta 15a [Source:HGNC Symbol;Acc:30744]	GO:0030029|actin filament based process;GO:0007010|cytoskeleton organization;GO:0071822|protein complex subunit organization;GO:0007015|actin filament organization	GO:0005856|cytoskeleton	GO:0008092|cytoskeletal protein binding;GO:0003779|actin binding;GO:0003785|actin monomer binding	NA
5.45289	2.44702	8.0861e-24	2.81992e-22	Up	Yes	19: 2714565- 2721416	148252	NM_145173.3	NP_660156.1	ENSG00000176490.4	ENST00000323469.4;ENST00000585334.1;ENST00000588128.1	DIRAS1	DIRAS family, GTP-binding RAS-like 1 [Source:HGNC Symbol;Acc:19127]	GO:0033674|positive regulation of kinase activity;GO:0043408|regulation of mapk cascade;GO:0048584|positive regulation of response to stimulus;GO:0010647|positive regulation of cell communication;GO:0045184|establishment of protein localization;GO:0043549|regulation of kinase activity;GO:0043410|positive regulation of mapk cascade;GO:0051338|regulation of transferase activity;GO:1902531|regulatio…	NA	GO:0051019|mitogen activated protein kinase binding;GO:0003924|gtpase activity;GO:0019900|kinase binding;GO:0016817|hydrolase activity acting on acid anhydrides;GO:0019001|guanyl nucleotide binding;GO:0032553|ribonucleotide binding;GO:0019899|enzyme binding	NA
5.42768	2.44034	2.17887e-78	4.83317e-76	Up	Yes	10: 29746267- 30025710	6840	NM_003174.3;;NM_021738.2	NP_003165.2;;NP_068506.2	ENSG00000197321.10	ENST00000375400.3;ENST00000375398.2;ENST00000355867.4;ENST00000535393.1;ENST00000460007.1;ENST00000538146.1;ENST00000482607.1;ENST00000474106.1;ENST00000491872.1;ENST00000464984.1;ENST00000483758.1;ENST00000464726.1;ENST00000490031.1;ENST00000465422.1	SVIL	supervillin [Source:HGNC Symbol;Acc:11480]	GO:0060537|muscle tissue development;GO:0007517|muscle organ development;GO:0007010|cytoskeleton organization;GO:0061061|muscle structure development;GO:0051781|positive regulation of cell division;GO:0060538|skeletal muscle organ development;GO:0090068|positive regulation of cell cycle process;GO:0032465|regulation of cytokinesis;GO:0032467|positive regulation of cytokinesis;GO:0051302|regulatio…	GO:0015630|microtubule cytoskeleton;GO:0015629|actin cytoskeleton;GO:0071437|invadopodium;GO:0043034|costamere;GO:0030054|cell junction;GO:0043292|contractile fiber;GO:0044430|cytoskeletal part;GO:0005874|microtubule;GO:0005856|cytoskeleton;GO:0030055|cell substrate junction;GO:0032153|cell division site;GO:0009986|cell surface;GO:0030496|midbody;GO:0070161|anchoring junction;GO:0002102|podosome;…	GO:0008092|cytoskeletal protein binding;GO:0003779|actin binding;GO:0051015|actin filament binding;GO:0032403|protein complex binding;GO:0044877|macromolecular complex binding	NA
5.37964	2.42751	1.90328e-52	2.09377e-50	Up	Yes	12: 65672423- 65882024	253827	NM_198080.3;NM_001031679.2;;NM_001193461.1	NP_932346.1;NP_001026849.1;;NP_001180390.1	ENSG00000174099.6	ENST00000355192.3;ENST00000308259.5;ENST00000541897.1;ENST00000538725.1;ENST00000540804.1;ENST00000535664.1;ENST00000541189.1;ENST00000538045.1;ENST00000535239.1;ENST00000446731.2;ENST00000535143.1	MSRB3	methionine sulfoxide reductase B3 [Source:HGNC Symbol;Acc:27375]	GO:0055114|oxidation reduction process;GO:0006979|response to oxidative stress	GO:0005739|mitochondrion;GO:0005783|endoplasmic reticulum	GO:0016671|oxidoreductase activity acting on a sulfur group of donors disulfide as acceptor;GO:0046914|transition metal ion binding;GO:0008270|zinc ion binding;GO:0016667|oxidoreductase activity acting on a sulfur group of donors;GO:0016491|oxidoreductase activity	NA
5.36485	2.42354	4.38929e-09	4.97833e-08	Up	Yes	4: 3465033- 3503200	285489	NM_173660.4;NM_001164673.1	NP_775931.3;NP_001158145.1	ENSG00000175920.11	ENST00000389653.2;ENST00000511267.1;ENST00000503688.1;ENST00000340083.5;ENST00000507039.1;ENST00000515886.1;ENST00000513995.1;ENST00000512714.1	DOK7	docking protein 7 [Source:HGNC Symbol;Acc:26594]	GO:0033674|positive regulation of kinase activity;GO:0061097|regulation of protein tyrosine kinase activity;GO:0043549|regulation of kinase activity;GO:0051338|regulation of transferase activity;GO:0043085|positive regulation of catalytic activity;GO:0061098|positive regulation of protein tyrosine kinase activity;GO:0044093|positive regulation of molecular function;GO:0050730|regulation of peptid…	GO:0030054|cell junction;GO:0045202|synapse	GO:0019900|kinase binding;GO:0005158|insulin receptor binding;GO:0032403|protein complex binding;GO:0019899|enzyme binding;GO:0008289|lipid binding;GO:0005102|receptor binding;GO:0044877|macromolecular complex binding	NA
5.27162	2.39825	4.80288e-35	2.80119e-33	Up	Yes	14: 52471521- 52535712	22795	NM_007361.3	NP_031387.3	ENSG00000087303.12	ENST00000216286.5;ENST00000541773.1;ENST00000556686.1;ENST00000555310.1;ENST00000556572.1;ENST00000553297.1;ENST00000557051.1;ENST00000554284.1	NID2	nidogen 2 (osteonidogen) [Source:HGNC Symbol;Acc:13389]	GO:0007160|cell matrix adhesion;GO:0031589|cell substrate adhesion;GO:0071711|basement membrane organization;GO:0022610|biological adhesion;GO:0043062|extracellular structure organization	GO:0031012|extracellular matrix;GO:0005604|basement membrane;GO:0005578|proteinaceous extracellular matrix;GO:0044420|extracellular matrix component	GO:0005518|collagen binding;GO:0005509|calcium ion binding;GO:0032403|protein complex binding;GO:0044877|macromolecular complex binding	NA
5.24386	2.39063	3.92067e-51	4.04967e-49	Up	Yes	16: 90036206- 90038942	92806	NM_145039.3	NP_659476.2	ENSG00000177946.4	ENST00000314994.3;ENST00000567035.1	CENPBD1	CENPB DNA-binding domains containing 1 [Source:HGNC Symbol;Acc:28272]	NA	NA	NA	NA
5.24074	2.38977	6.88375e-31	3.38706e-29	Up	Yes	4:169137444-169239958	55601	NM_017631.5	NP_060101.3	ENSG00000137628.12	ENST00000393743.3;ENST00000511317.1;ENST00000507815.1;ENST00000505393.1;ENST00000513997.1;ENST00000514995.1	DDX60	DEAD (Asp-Glu-Ala-Asp) box polypeptide 60 [Source:HGNC Symbol;Acc:25942]	GO:0001817|regulation of cytokine production;GO:0002376|immune system process;GO:0050688|regulation of defense response to virus;GO:0048584|positive regulation of response to stimulus;GO:0010647|positive regulation of cell communication;GO:0031347|regulation of defense response;GO:0051607|defense response to virus;GO:1902531|regulation of intracellular signal transduction;GO:0050776|regulation of…	GO:0005856|cytoskeleton;GO:0045111|intermediate filament cytoskeleton	GO:0003727|single stranded rna binding;GO:0016817|hydrolase activity acting on acid anhydrides;GO:0004386|helicase activity;GO:0003690|double stranded dna binding;GO:0032553|ribonucleotide binding;GO:0003725|double stranded rna binding;GO:0030554|adenyl nucleotide binding;GO:0003723|rna binding	NA
5.23641	2.38858	1.87e-13	3.21922e-12	Up	Yes	17: 54911460- 54946036	8526	NM_003647.2	NP_003638.1	ENSG00000153933.5	ENST00000284061.3;ENST00000572810.1;ENST00000576869.1;ENST00000572944.1;ENST00000571084.1;ENST00000570738.1	DGKE	diacylglycerol kinase, epsilon 64kDa [Source:HGNC Symbol;Acc:2852]	GO:0006644|phospholipid metabolic process;GO:0030168|platelet activation;GO:0009611|response to wounding;GO:0044711|single organism biosynthetic process;GO:0050878|regulation of body fluid levels;GO:0019637|organophosphate metabolic process;GO:0001775|cell activation;GO:0090407|organophosphate biosynthetic process;GO:0042060|wound healing;GO:0008654|phospholipid biosynthetic process;GO:0035556|in…	NA	GO:0004143|diacylglycerol kinase activity;GO:0016301|kinase activity;GO:0032553|ribonucleotide binding;GO:0030554|adenyl nucleotide binding;GO:0016772|transferase activity transferring phosphorus containing groups	hsa00561|glycerolipid metabolism;hsa00564|glycerophospholipid metabolism;hsa04070|phosphatidylinositol signaling system
5.20574	2.3801	1.44884e-06	1.16415e-05	Up	Yes	10:116190872-116444762	3983	NM_006720.3;NM_001003407.1;NM_002313.5	NP_006711.3;NP_001003407.1;NP_002304.3	ENSG00000099204.14	ENST00000369266.3;ENST00000392952.3;ENST00000392955.3;ENST00000369252.4;ENST00000533213.2;ENST00000369253.2;ENST00000369256.2;ENST00000277895.5;ENST00000485570.1;ENST00000440467.1;ENST00000428430.1;ENST00000466400.1;ENST00000481974.1;ENST00000477638.1	ABLIM1	actin binding LIM protein 1 [Source:HGNC Symbol;Acc:78]	GO:0048646|anatomical structure formation involved in morphogenesis;GO:0050877|neurological system process;GO:0007600|sensory perception;GO:0032990|cell part morphogenesis;GO:0030031|cell projection assembly;GO:0007010|cytoskeleton organization;GO:0010927|cellular component assembly involved in morphogenesis;GO:0060271|cilium morphogenesis;GO:0050953|sensory perception of light stimulus;GO:004478…	GO:0015629|actin cytoskeleton;GO:0032432|actin filament bundle;GO:0042641|actomyosin;GO:0044430|cytoskeletal part;GO:0005856|cytoskeleton;GO:0030027|lamellipodium;GO:0042995|cell projection;GO:0031252|cell leading edge	GO:0008092|cytoskeletal protein binding;GO:0003779|actin binding;GO:0046914|transition metal ion binding;GO:0008270|zinc ion binding	hsa04360|axon guidance
5.19362	2.37674	0.00509817	0.0184716	Up	Yes	9:139006427-139010731	90120	NM_152833.2	NP_690046.3	ENSG00000238227.3	ENST00000418388.1;ENST00000561457.1;ENST00000557985.2;ENST00000447934.1;ENST00000448040.2	C9orf69	chromosome 9 open reading frame 69 [Source:HGNC Symbol;Acc:31009]	GO:0008284|positive regulation of cell proliferation;GO:0043903|regulation of symbiosis encompassing mutualism through parasitism;GO:0044419|interspecies interaction between organisms;GO:0007049|cell cycle;GO:0043900|regulation of multi organism process;GO:0043902|positive regulation of multi organism process;GO:0048524|positive regulation of viral process;GO:0042127|regulation of cell proliferat…	NA	GO:0019001|guanyl nucleotide binding;GO:0032553|ribonucleotide binding	NA
5.16219	2.36798	1.14569e-44	9.39537e-43	Up	Yes	2: 7005937- 7038370	91543	NM_080657.4	NP_542388.2	ENSG00000134321.7	ENST00000474872.1;ENST00000442639.1;ENST00000382040.3;ENST00000489749.1;ENST00000477834.1;ENST00000541728.1	RSAD2	radical S-adenosyl methionine domain containing 2 [Source:HGNC Symbol;Acc:30908]	GO:0045321|leukocyte activation;GO:0002821|positive regulation of adaptive immune response;GO:0001817|regulation of cytokine production;GO:0002376|immune system process;GO:0048584|positive regulation of response to stimulus;GO:0002819|regulation of adaptive immune response;GO:0010647|positive regulation of cell communication;GO:0002720|positive regulation of cytokine production involved in immune…	GO:0005811|lipid particle;GO:0019866|organelle inner membrane;GO:0044432|endoplasmic reticulum part;GO:0044429|mitochondrial part;GO:0005739|mitochondrion;GO:0042175|nuclear outer membrane endoplasmic reticulum membrane network;GO:0019867|outer membrane;GO:0031975|envelope;GO:0005794|golgi apparatus;GO:0005740|mitochondrial envelope;GO:0005783|endoplasmic reticulum	GO:0043621|protein self association;GO:0051540|metal cluster binding;GO:0051539|4 iron 4 sulfur cluster binding	NA
5.13825	2.36128	2.06289e-47	1.86086e-45	Up	Yes	7: 80371854- 80551675	10512	NM_006379.3	NP_006370.1	ENSG00000075223.9	ENST00000265361.3;ENST00000419255.2;ENST00000544525.1;ENST00000458729.1;ENST00000536800.1;ENST00000475955.1;ENST00000459652.1;ENST00000411788.1;ENST00000427167.1;ENST00000487621.1;ENST00000470581.1	SEMA3C	sema domain, immunoglobulin domain (Ig), short basic domain, secreted, (semaphorin) 3C [Source:HGNC Symbol;Acc:10725]	GO:0003205|cardiac chamber development;GO:0048666|neuron development;GO:0048646|anatomical structure formation involved in morphogenesis;GO:0009792|embryo development ending in birth or egg hatching;GO:0060429|epithelium development;GO:0010721|negative regulation of cell development;GO:0045665|negative regulation of neuron differentiation;GO:0060537|muscle tissue development;GO:0032990|cell part …	GO:0005615|extracellular space	GO:0038191|neuropilin binding;GO:0045499|chemorepellent activity;GO:0005102|receptor binding;GO:0030215|semaphorin receptor binding	hsa04360|axon guidance
5.08783	2.34705	2.5706e-66	4.40289e-64	Up	Yes	7: 83585093- 84122040	10371	NM_006080.2	NP_006071.1	ENSG00000075213.6	ENST00000265362.4;ENST00000436949.1;ENST00000420047.1;ENST00000448879.1;ENST00000424555.1;ENST00000471474.1;ENST00000490883.1	SEMA3A	sema domain, immunoglobulin domain (Ig), short basic domain, secreted, (semaphorin) 3A [Source:HGNC Symbol;Acc:10723]	GO:0021884|forebrain neuron development;GO:0016358|dendrite development;GO:0048666|neuron development;GO:2000243|positive regulation of reproductive process;GO:0060429|epithelium development;GO:0010721|negative regulation of cell development;GO:0008038|neuron recognition;GO:0045665|negative regulation of neuron differentiation;GO:0032990|cell part morphogenesis;GO:0022612|gland morphogenesis;GO:1…	GO:0097458|neuron part;GO:0030424|axon;GO:0043005|neuron projection;GO:0005615|extracellular space;GO:0042995|cell projection;GO:0036477|somatodendritic compartment;GO:0030425|dendrite	GO:0038191|neuropilin binding;GO:0045499|chemorepellent activity;GO:0005102|receptor binding;GO:0030215|semaphorin receptor binding	hsa04360|axon guidance
5.04891	2.33597	7.64194e-29	3.39027e-27	Up	Yes	9: 4490444- 4587469	6505	NM_004170.5	NP_004161.4	ENSG00000106688.7	ENST00000262352.3;ENST00000490167.1;ENST00000422398.1	SLC1A1	solute carrier family 1 (neuronal/epithelial high affinity glutamate transporter, system Xag), member 1 [Source:HGNC Symbol;Acc:10939]	GO:0006811|ion transport;GO:0014047|glutamate secretion;GO:0046717|acid secretion;GO:1902475|l alpha amino acid transmembrane transport;GO:0032940|secretion by cell;GO:0007267|cell cell signaling;GO:0015807|l amino acid transport;GO:0098656|anion transmembrane transport;GO:0008016|regulation of heart contraction;GO:0003333|amino acid transmembrane transport;GO:0006812|cation transport;GO:0015849|…	GO:0045177|apical part of cell;GO:0031226|intrinsic component of plasma membrane;GO:0016324|apical plasma membrane;GO:0098590|plasma membrane region;GO:0098589|membrane region	GO:0022853|active ion transmembrane transporter activity;GO:0016597|amino acid binding;GO:1901682|sulfur compound transmembrane transporter activity;GO:0015077|monovalent inorganic cation transmembrane transporter activity;GO:0005283|sodium amino acid symporter activity;GO:0015296|anion cation symporter activity;GO:0046873|metal ion transmembrane transporter activity;GO:0015179|l amino acid trans…	NA
4.98495	2.31758	8.4808e-18	2.02387e-16	Up	Yes	12: 52908359- 52914471	3852	NM_000424.3	NP_000415.2	ENSG00000186081.7	ENST00000252242.4;ENST00000552952.1;ENST00000549511.1;ENST00000548409.1;ENST00000552629.1;ENST00000547890.1;ENST00000551013.1;ENST00000551188.1;ENST00000549420.1;ENST00000551275.1;ENST00000546577.1	KRT5	keratin 5 [Source:HGNC Symbol;Acc:6442]	GO:0060429|epithelium development;GO:0031581|hemidesmosome assembly;GO:0034330|cell junction organization;GO:0008544|epidermis development;GO:0007044|cell substrate junction assembly;GO:0034329|cell junction assembly;GO:0009888|tissue development	GO:0005882|intermediate filament;GO:0044430|cytoskeletal part;GO:0005856|cytoskeleton;GO:0005739|mitochondrion;GO:0099512|supramolecular fiber;GO:0045111|intermediate filament cytoskeleton;GO:0045095|keratin filament	GO:0097110|scaffold protein binding;GO:0005200|structural constituent of cytoskeleton;GO:0005198|structural molecule activity	NA
4.96562	2.31197	2.75462e-55	3.3579e-53	Up	Yes	11: 17373273- 17398888	374383	NM_001202439.1	NP_001189368.1	ENSG00000188211.4	ENST00000338965.4;ENST00000530403.1	NCR3LG1	natural killer cell cytotoxicity receptor 3 ligand 1 [Source:HGNC Symbol;Acc:42400]	NA	NA	NA	NA
4.8769	2.28596	1.03434e-15	2.14328e-14	Up	Yes	17: 39078948- 39093886	25984	NM_015515.3;NM_001282433.1	NP_056330.3;NP_001269362.1	ENSG00000108244.12	ENST00000209718.3;ENST00000436344.3;ENST00000462312.1;ENST00000582754.1;ENST00000494691.1;ENST00000584517.1;ENST00000485751.1;ENST00000582283.1;ENST00000585006.1	KRT23	keratin 23 (histone deacetylase inducible) [Source:HGNC Symbol;Acc:6438]	NA	GO:0005882|intermediate filament;GO:0044430|cytoskeletal part;GO:0005856|cytoskeleton;GO:0099512|supramolecular fiber;GO:0045111|intermediate filament cytoskeleton	GO:0005198|structural molecule activity	NA
4.82344	2.27006	1.01922e-13	1.79105e-12	Up	Yes	3: 93733213- 93747454	415117	NM_001001850.2	NP_001001850.1	ENSG00000178750.2	ENST00000315099.2	STX19	syntaxin 19 [Source:HGNC Symbol;Acc:19300]	GO:0097479|synaptic vesicle localization;GO:0044801|single organism membrane fusion;GO:0051648|vesicle localization;GO:0006886|intracellular protein transport;GO:0032940|secretion by cell;GO:0016050|vesicle organization;GO:0045184|establishment of protein localization;GO:0061025|membrane fusion;GO:0007267|cell cell signaling;GO:0006836|neurotransmitter transport;GO:0051649|establishment of locali…	GO:0070382|exocytic vesicle;GO:0099503|secretory vesicle;GO:0097458|neuron part;GO:0031201|snare complex;GO:0097708|intracellular vesicle;GO:0045202|synapse;GO:0098796|membrane protein complex;GO:0098793|presynapse;GO:0030133|transport vesicle;GO:0044456|synapse part	GO:0005484|snap receptor activity;GO:0000149|snare binding	hsa04130|snare interactions in vesicular transport
4.80033	2.26313	6.94287e-17	1.58155e-15	Up	Yes	19: 55644162- 55660722	7138	NM_001126132.1;NM_001126133.1;NM_003283.4	NP_001119604.1;NP_001119605.1;NP_003274.3	ENSG00000105048.12	ENST00000587758.1;ENST00000291901.8;ENST00000356783.5;ENST00000588426.1;ENST00000536926.1;ENST00000588981.1;ENST00000593194.1;ENST00000589745.1;ENST00000587465.2;ENST00000585321.2;ENST00000587089.2;ENST00000586649.2;ENST00000593046.1;ENST00000589226.1;ENST00000592920.1;ENST00000588147.1;ENST00000586282.1	TNNT1	troponin T type 1 (skeletal, slow) [Source:HGNC Symbol;Acc:11948]	GO:0030029|actin filament based process;GO:0045932|negative regulation of muscle contraction;GO:0033275|actin myosin filament sliding;GO:0006937|regulation of muscle contraction;GO:0050879|multicellular organismal movement;GO:0030048|actin filament based movement;GO:0003009|skeletal muscle contraction;GO:0006941|striated muscle contraction;GO:0006936|muscle contraction;GO:0003008|system process;G…	GO:0015629|actin cytoskeleton;GO:0036379|myofilament;GO:0043292|contractile fiber;GO:0044430|cytoskeletal part;GO:0005856|cytoskeleton	GO:0008092|cytoskeletal protein binding;GO:0005523|tropomyosin binding	NA
4.78108	2.25734	2.33449e-38	1.51865e-36	Up	Yes	X: 46464753- 46618490	84679	NM_001257291.1	NP_001244220.1	ENSG00000065923.5	ENST00000328306.4;ENST00000464933.1;ENST00000491894.1;ENST00000489574.1	SLC9A7	solute carrier family 9, subfamily A (NHE7, cation proton antiporter 7), member 7 [Source:HGNC Symbol;Acc:17123]	GO:0006813|potassium ion transport;GO:0006811|ion transport;GO:0048878|chemical homeostasis;GO:0035725|sodium ion transmembrane transport;GO:0030001|metal ion transport;GO:0042592|homeostatic process;GO:0015672|monovalent inorganic cation transport;GO:0006812|cation transport;GO:0034220|ion transmembrane transport;GO:0006885|regulation of ph;GO:0055067|monovalent inorganic cation homeostasis;GO:0…	GO:0005773|vacuole;GO:0005802|trans golgi network;GO:0044431|golgi apparatus part;GO:0000139|golgi membrane;GO:0044437|vacuolar part;GO:0055038|recycling endosome membrane;GO:0044440|endosomal part;GO:0005794|golgi apparatus;GO:0055037|recycling endosome;GO:0005768|endosome;GO:0031984|organelle subcompartment;GO:0005774|vacuolar membrane	GO:0022853|active ion transmembrane transporter activity;GO:0015077|monovalent inorganic cation transmembrane transporter activity;GO:0046983|protein dimerization activity;GO:0046873|metal ion transmembrane transporter activity;GO:0042803|protein homodimerization activity;GO:0015299|solute proton antiporter activity;GO:0015491|cation cation antiporter activity;GO:0015297|antiporter activity;GO:00…	NA
4.74161	2.24538	6.36545e-24	2.23717e-22	Up	Yes	3:170779128-171178197	23043	NM_015028.2;NM_001161561.1;NM_001161560.1;;NM_001161565.1	NP_055843.1;NP_001155033.1;NP_001155032.1;;NP_001155037.1	ENSG00000154310.12	ENST00000436636.2;ENST00000369326.5;ENST00000538048.1;ENST00000496492.1;ENST00000341852.6;ENST00000464785.1;ENST00000284483.8;ENST00000357327.5;ENST00000460047.1;ENST00000470834.1;ENST00000475336.1;ENST00000488470.1;ENST00000484051.1;ENST00000487846.1;ENST00000459881.1;ENST00000468757.1;ENST00000465393.1	TNIK	TRAF2 and NCK interacting kinase [Source:HGNC Symbol;Acc:30765]	GO:0033674|positive regulation of kinase activity;GO:0043408|regulation of mapk cascade;GO:0070302|regulation of stress activated protein kinase signaling cascade;GO:0050688|regulation of defense response to virus;GO:0048584|positive regulation of response to stimulus;GO:0030029|actin filament based process;GO:0010647|positive regulation of cell communication;GO:0030031|cell projection assembly;G…	GO:0005773|vacuole;GO:0045177|apical part of cell;GO:0005856|cytoskeleton;GO:0016324|apical plasma membrane;GO:0098590|plasma membrane region;GO:0098589|membrane region;GO:0055037|recycling endosome;GO:0005768|endosome	GO:0004871|signal transducer activity;GO:0004672|protein kinase activity;GO:0016301|kinase activity;GO:0004702|receptor signaling protein serine threonine kinase activity;GO:0032553|ribonucleotide binding;GO:0004674|protein serine threonine kinase activity;GO:0005057|receptor signaling protein activity;GO:0030554|adenyl nucleotide binding;GO:0016772|transferase activity transferring phosphorus co…	NA
4.73366	2.24296	3.70947e-13	6.24289e-12	Up	Yes	15: 72452148- 72490126	196996	NM_001012642.2	NP_001012660.1	ENSG00000175318.7	ENST00000309731.7;ENST00000567662.1;ENST00000565233.1;ENST00000567029.1;ENST00000564773.1;ENST00000564184.1;ENST00000564129.1;ENST00000568594.1;ENST00000567637.1;ENST00000570275.1;ENST00000562288.1;ENST00000563133.1;ENST00000569450.1	GRAMD2	GRAM domain containing 2 [Source:HGNC Symbol;Acc:27287]	NA	NA	NA	NA
4.7127	2.23655	1.98631e-22	6.39922e-21	Up	Yes	10:124591665-124639146	50624	NM_022034.5	NP_071317.2	ENSG00000138161.8	ENST00000368904.1;ENST00000368899.1;ENST00000338948.3;ENST00000368900.1;ENST00000368901.1;ENST00000392790.1;ENST00000545804.1	CUZD1	CUB and zona pellucida-like domains 1 [Source:HGNC Symbol;Acc:17937]	GO:0051301|cell division;GO:0051604|protein maturation;GO:0031589|cell substrate adhesion;GO:0048870|cell motility;GO:0008283|cell proliferation;GO:0040011|locomotion;GO:0006928|movement of cell or subcellular component;GO:0007049|cell cycle;GO:0006929|substrate dependent cell migration;GO:0022610|biological adhesion;GO:0031638|zymogen activation;GO:0006508|proteolysis	GO:0030141|secretory granule;GO:0012506|vesicle membrane;GO:0042588|zymogen granule;GO:0099503|secretory vesicle;GO:0097708|intracellular vesicle;GO:0030667|secretory granule membrane;GO:0044433|cytoplasmic vesicle part;GO:0030133|transport vesicle;GO:0030658|transport vesicle membrane	NA	NA
4.69185	2.23016	3.67066e-71	7.09539e-69	Up	Yes	12: 69235977- 69365350	1368	NM_001005502.2;NM_001874.4	NP_001005502.1;NP_001865.1	ENSG00000135678.7	ENST00000546556.1;ENST00000551897.1;ENST00000551568.1;ENST00000338356.3;ENST00000546373.1;ENST00000546912.1;ENST00000548954.1;ENST00000551728.1;ENST00000547134.1;ENST00000547924.1;ENST00000548262.1;ENST00000549781.1;ENST00000549691.1	CPM	carboxypeptidase M [Source:HGNC Symbol;Acc:2311]	GO:0051604|protein maturation;GO:0006518|peptide metabolic process;GO:0043603|cellular amide metabolic process;GO:1901564|organonitrogen compound metabolic process;GO:0006508|proteolysis	GO:0005615|extracellular space;GO:0009986|cell surface;GO:0031225|anchored component of membrane	GO:0008233|peptidase activity;GO:0070008|serine type exopeptidase activity;GO:0017171|serine hydrolase activity;GO:0004180|carboxypeptidase activity;GO:0008235|metalloexopeptidase activity;GO:0004181|metallocarboxypeptidase activity;GO:0004185|serine type carboxypeptidase activity;GO:0046914|transition metal ion binding;GO:0008237|metallopeptidase activity;GO:0008238|exopeptidase activity;GO:0008…	NA
4.69043	2.22972	1.48075e-29	6.72352e-28	Up	Yes	3: 69788586- 70017488	4286	NM_198159.2;;NM_001184967.1;NM_006722.2;NM_198177.2;NM_198158.2;NM_000248.3	NP_937802.1;;NP_001171896.1;NP_006713.1;NP_937820.1;NP_937801.1;NP_000239.1	ENSG00000187098.10	ENST00000352241.4;ENST00000448226.2;ENST00000461511.1;ENST00000495741.1;ENST00000429090.1;ENST00000433517.1;ENST00000472437.1;ENST00000457080.1;ENST00000328528.6;ENST00000451708.1;ENST00000314589.5;ENST00000394355.2;ENST00000314557.6;ENST00000394351.3;ENST00000478490.1;ENST00000394348.1;ENST00000531774.1;ENST00000461014.1	MITF	microphthalmia-associated transcription factor [Source:HGNC Symbol;Acc:7105]	GO:0060429|epithelium development;GO:0045670|regulation of osteoclast differentiation;GO:0010629|negative regulation of gene expression;GO:0097529|myeloid leukocyte migration;GO:0002376|immune system process;GO:2000144|positive regulation of dna templated transcription initiation;GO:0070647|protein modification by small protein conjugation or removal;GO:0009891|positive regulation of biosynthetic…	NA	GO:0001227|transcriptional repressor activity rna polymerase ii transcription regulatory region sequence specific binding;GO:0046983|protein dimerization activity;GO:0001067|regulatory region nucleic acid binding;GO:0001228|transcriptional activator activity rna polymerase ii transcription regulatory region sequence specific binding;GO:0000981|rna polymerase ii transcription factor activity seque…	hsa04916|melanogenesis;hsa05200|pathways in cancer;hsa05218|melanoma
4.65928	2.22011	4.03709e-13	6.76901e-12	Up	Yes	20: 43803517- 43805185	5266	NM_002638.3	NP_002629.1	ENSG00000124102.4	ENST00000243924.3	PI3	peptidase inhibitor 3, skin-derived [Source:HGNC Symbol;Acc:8947]	GO:0045861|negative regulation of proteolysis;GO:0051336|regulation of hydrolase activity;GO:0007618|mating;GO:0019953|sexual reproduction;GO:0052547|regulation of peptidase activity;GO:0044092|negative regulation of molecular function;GO:0043086|negative regulation of catalytic activity;GO:0051346|negative regulation of hydrolase activity;GO:0044703|multi organism reproductive process;GO:0051248…	GO:0031012|extracellular matrix;GO:0005578|proteinaceous extracellular matrix	GO:0061134|peptidase regulator activity;GO:0004867|serine type endopeptidase inhibitor activity;GO:0098772|molecular function regulator;GO:0004857|enzyme inhibitor activity;GO:0030234|enzyme regulator activity;GO:0030414|peptidase inhibitor activity	NA
4.53698	2.18173	1.45965e-63	2.32358e-61	Up	Yes	X: 12993227- 12995346	7114	NM_021109.3	NP_066932.1	ENSG00000205542.6	ENST00000451311.2;ENST00000380636.1;ENST00000380635.1;ENST00000380633.1	TMSB4X	thymosin beta 4, X-linked [Source:HGNC Symbol;Acc:11881]	GO:0032940|secretion by cell;GO:0030029|actin filament based process;GO:0007010|cytoskeleton organization;GO:0001649|osteoblast differentiation;GO:0016192|vesicle mediated transport;GO:0046903|secretion;GO:0001503|ossification;GO:0071822|protein complex subunit organization;GO:0051270|regulation of cellular component movement;GO:0007015|actin filament organization;GO:0006887|exocytosis;GO:0002576…	GO:0030141|secretory granule;GO:0031091|platelet alpha granule;GO:0034774|secretory granule lumen;GO:0099503|secretory vesicle;GO:0031983|vesicle lumen;GO:0031093|platelet alpha granule lumen;GO:0005856|cytoskeleton;GO:0097708|intracellular vesicle;GO:0044433|cytoplasmic vesicle part	GO:0008092|cytoskeletal protein binding;GO:0003779|actin binding;GO:0044822|poly a rna binding;GO:0003785|actin monomer binding;GO:0003723|rna binding	hsa04810|regulation of actin cytoskeleton
4.4998	2.16986	8.31192e-75	1.70407e-72	Up	Yes	10: 91061712- 91069033	3433	NM_001547.4	NP_001538.4	ENSG00000119922.7	ENST00000371826.3	IFIT2	interferon-induced protein with tetratricopeptide repeats 2 [Source:HGNC Symbol;Acc:5409]	GO:0043393|regulation of protein binding;GO:0002376|immune system process;GO:0008219|cell death;GO:0034340|response to type i interferon;GO:0019221|cytokine mediated signaling pathway;GO:0051607|defense response to virus;GO:0035455|response to interferon alpha;GO:0006952|defense response;GO:0032091|negative regulation of protein binding;GO:0009605|response to external stimulus;GO:0098542|defense …	GO:0005783|endoplasmic reticulum	GO:0044822|poly a rna binding;GO:0003723|rna binding	NA
4.49227	2.16744	9.04971e-51	9.13818e-49	Up	Yes	9:140172201-140177093	54863	NM_017723.2	NP_060193.2	ENSG00000198113.2	ENST00000357503.2	TOR4A	torsin family 4, member A [Source:HGNC Symbol;Acc:25981]	NA	NA	NA	NA
4.48985	2.16667	1.8285e-34	1.05283e-32	Up	Yes	2:150186499-150330662	130574	NM_001195685.1;NM_194317.3	NP_001182614.1;NP_919298.1	ENSG00000187123.10	ENST00000409381.1;ENST00000334166.4;ENST00000418762.1;ENST00000414420.1;ENST00000392854.4	LYPD6	LY6/PLAUR domain containing 6 [Source:HGNC Symbol;Acc:28751]	NA	NA	NA	NA
4.44703	2.15284	2.33152e-123	1.12671e-120	Up	Yes	7:107564244-107643700	3912	NM_002291.2	NP_002282.2	ENSG00000091136.9	ENST00000472714.1;ENST00000393561.1;ENST00000222399.6;ENST00000474380.1;ENST00000468518.1;ENST00000491196.1;ENST00000470995.1;ENST00000468999.1;ENST00000476039.1;ENST00000479448.1;ENST00000393560.1;ENST00000439976.1;ENST00000393559.1	LAMB1	laminin, beta 1 [Source:HGNC Symbol;Acc:6486]	GO:0048666|neuron development;GO:0048646|anatomical structure formation involved in morphogenesis;GO:0001704|formation of primary germ layer;GO:0040017|positive regulation of locomotion;GO:0098602|single organism cell adhesion;GO:0031175|neuron projection development;GO:0050679|positive regulation of epithelial cell proliferation;GO:0030900|forebrain development;GO:0008284|positive regulation of …	GO:0031012|extracellular matrix;GO:0005605|basal lamina;GO:0048471|perinuclear region of cytoplasm;GO:0005604|basement membrane;GO:0005578|proteinaceous extracellular matrix;GO:0044420|extracellular matrix component;GO:0005615|extracellular space	GO:0005201|extracellular matrix structural constituent;GO:0005198|structural molecule activity	hsa04510|focal adhesion;hsa04512|ecm receptor interaction;hsa05200|pathways in cancer;hsa05222|small cell lung cancer
4.43671	2.14949	0.0018615	0.00777519	Up	Yes	X:135614311-135638966	51442	NM_016267.3	NP_057351.1	ENSG00000102243.8	ENST00000370634.3;ENST00000440515.1;ENST00000456412.1;ENST00000470358.1	VGLL1	vestigial like 1 (Drosophila) [Source:HGNC Symbol;Acc:20985]	NA	NA	GO:0008022|protein c terminus binding;GO:0000988|transcription factor activity protein binding;GO:0003713|transcription coactivator activity	NA
4.41993	2.14402	5.30479e-57	6.90184e-55	Up	Yes	15: 39873280- 39891667	7057	NM_003246.2	NP_003237.2	ENSG00000137801.9	ENST00000397591.2;ENST00000260356.5;ENST00000478845.1;ENST00000497720.1;ENST00000466755.1;ENST00000490247.1;ENST00000560894.1;ENST00000484734.1;ENST00000559746.1	THBS1	thrombospondin 1 [Source:HGNC Symbol;Acc:11785]	GO:0033674|positive regulation of kinase activity;GO:0050680|negative regulation of epithelial cell proliferation;GO:0050865|regulation of cell activation;GO:0048646|anatomical structure formation involved in morphogenesis;GO:0034763|negative regulation of transmembrane transport;GO:0090287|regulation of cellular response to growth factor stimulus;GO:0045861|negative regulation of proteolysis;GO:…	GO:0031012|extracellular matrix;GO:0030141|secretory granule;GO:0031091|platelet alpha granule;GO:0034774|secretory granule lumen;GO:0099503|secretory vesicle;GO:0031983|vesicle lumen;GO:0044432|endoplasmic reticulum part;GO:0031093|platelet alpha granule lumen;GO:0005788|endoplasmic reticulum lumen;GO:0097708|intracellular vesicle;GO:0005615|extracellular space;GO:0009986|cell surface;GO:0098552…	GO:0019955|cytokine binding;GO:0016597|amino acid binding;GO:1901681|sulfur compound binding;GO:0071814|protein lipid complex binding;GO:0008201|heparin binding;GO:0030169|low density lipoprotein particle binding;GO:0005518|collagen binding;GO:0050840|extracellular matrix binding;GO:0005509|calcium ion binding;GO:0005539|glycosaminoglycan binding;GO:0050431|transforming growth factor beta binding…	hsa04115|p53 signaling pathway;hsa04350|tgf beta signaling pathway;hsa04510|focal adhesion;hsa04512|ecm receptor interaction;hsa05219|bladder cancer
4.40616	2.13952	4.46451e-30	2.09754e-28	Up	Yes	11:129685714-129729898	120224	NM_138788.3	NP_620143.1	ENSG00000151715.3	ENST00000281441.3;ENST00000525709.1;ENST00000527754.1;ENST00000529381.1;ENST00000524567.1	TMEM45B	transmembrane protein 45B [Source:HGNC Symbol;Acc:25194]	NA	NA	NA	NA
4.38088	2.13122	5.68552e-51	5.82809e-49	Up	Yes	15:100511794-100882210	170691	NM_139057.2	NP_620688.2	ENSG00000140470.9	ENST00000268070.4;ENST00000557896.1;ENST00000568565.1;ENST00000378898.4;ENST00000559976.1;ENST00000560486.1;ENST00000558960.1;ENST00000561355.2;ENST00000558930.1	ADAMTS17	ADAM metallopeptidase with thrombospondin type 1 motif, 17 [Source:HGNC Symbol;Acc:17109]	GO:0006508|proteolysis	GO:0031012|extracellular matrix;GO:0005578|proteinaceous extracellular matrix	GO:0008233|peptidase activity;GO:0004222|metalloendopeptidase activity;GO:0046914|transition metal ion binding;GO:0008237|metallopeptidase activity;GO:0008270|zinc ion binding;GO:0004175|endopeptidase activity	NA
4.35902	2.124	3.34985e-37	2.10822e-35	Up	Yes	5:121398890-121413980	4015	NM_001178102.1	NP_001171573.1	ENSG00000113083.8	ENST00000231004.4;ENST00000513319.1;ENST00000505593.1;ENST00000503759.1;ENST00000508067.1	LOX	lysyl oxidase [Source:HGNC Symbol;Acc:6664]	GO:0030199|collagen fibril organization;GO:0048545|response to steroid hormone;GO:0009611|response to wounding;GO:0060840|artery development;GO:0085029|extracellular matrix assembly;GO:0042060|wound healing;GO:0035904|aorta development;GO:0009719|response to endogenous stimulus;GO:0009725|response to hormone;GO:0014070|response to organic cyclic compound;GO:0007507|heart development;GO:0035295|tu…	GO:0031012|extracellular matrix;GO:0005578|proteinaceous extracellular matrix;GO:0005615|extracellular space;GO:0005581|collagen trimer	GO:0005507|copper ion binding;GO:0046914|transition metal ion binding;GO:0016638|oxidoreductase activity acting on the ch nh2 group of donors;GO:0016641|oxidoreductase activity acting on the ch nh2 group of donors oxygen as acceptor;GO:0016491|oxidoreductase activity	NA
4.35334	2.12212	6.90337e-06	4.96331e-05	Up	Yes	12: 5541278- 5630702	4908	NM_001102654.1;NM_002527.4	NP_001096124.1;NP_002518.1	ENSG00000185652.7	ENST00000535299.1;ENST00000423158.3;ENST00000543548.1;ENST00000331010.6;ENST00000544836.1;ENST00000541234.1	NTF3	neurotrophin 3 [Source:HGNC Symbol;Acc:8023]	GO:0033674|positive regulation of kinase activity;GO:0048666|neuron development;GO:0043524|negative regulation of neuron apoptotic process;GO:0050732|negative regulation of peptidyl tyrosine phosphorylation;GO:0032990|cell part morphogenesis;GO:0045807|positive regulation of endocytosis;GO:0043408|regulation of mapk cascade;GO:0048584|positive regulation of response to stimulus;GO:0010647|positiv…	GO:0097708|intracellular vesicle	GO:0008083|growth factor activity;GO:0042056|chemoattractant activity;GO:0005165|neurotrophin receptor binding;GO:0005102|receptor binding;GO:0005126|cytokine receptor binding;GO:0019838|growth factor binding	hsa04010|mapk signaling pathway;hsa04722|neurotrophin signaling pathway
4.30196	2.10499	5.54572e-15	1.06893e-13	Up	Yes	2:160956177-161128399	100505984	NM_001282353.1;NM_001282389.1;;NM_000888.3;NR_103775.1	NP_001269282.1;NP_001269318.1;;NP_000879.2	ENSG00000115221.6	ENST00000283249.2;ENST00000409583.1;ENST00000475438.1;ENST00000428609.2;ENST00000409967.2;ENST00000409872.1;ENST00000485635.1;ENST00000498478.1;ENST00000459712.1;ENST00000477514.1	ITGB6	integrin, beta 6 [Source:HGNC Symbol;Acc:6161]	GO:0052192|movement in environment of other organism involved in symbiotic interaction;GO:0007160|cell matrix adhesion;GO:0031589|cell substrate adhesion;GO:0006952|defense response;GO:0051701|interaction with host;GO:0006954|inflammatory response;GO:0040011|locomotion;GO:0019058|viral life cycle;GO:0044419|interspecies interaction between organisms;GO:0007229|integrin mediated signaling pathway;…	GO:0098802|plasma membrane receptor complex;GO:0031226|intrinsic component of plasma membrane;GO:0098636|protein complex involved in cell adhesion;GO:0009986|cell surface;GO:0098552|side of membrane;GO:0098796|membrane protein complex;GO:0043235|receptor complex;GO:0009897|external side of plasma membrane;GO:0098797|plasma membrane protein complex	GO:0001618|virus receptor activity;GO:0032403|protein complex binding;GO:0005178|integrin binding;GO:0004872|receptor activity;GO:0050839|cell adhesion molecule binding;GO:0005102|receptor binding;GO:0044877|macromolecular complex binding	hsa04510|focal adhesion;hsa04512|ecm receptor interaction;hsa04810|regulation of actin cytoskeleton;hsa05410|hypertrophic cardiomyopathy hcm;hsa05412|arrhythmogenic right ventricular cardiomyopathy arvc;hsa05414|dilated cardiomyopathy
4.27734	2.09671	7.12847e-60	1.00474e-57	Up	Yes	2:188328957-188430487	7035	NM_006287.4;NM_001032281.2	NP_006278.1;NP_001027452.1	ENSG00000003436.10	ENST00000392365.1;ENST00000233156.3;ENST00000426055.1;ENST00000481132.1;ENST00000435414.1;ENST00000409676.1;ENST00000339091.4;ENST00000481389.1;ENST00000437725.1;ENST00000421427.1;ENST00000453013.1;ENST00000417013.1;ENST00000420747.1	TFPI	tissue factor pathway inhibitor (lipoprotein-associated coagulation inhibitor) [Source:HGNC Symbol;Acc:11760]	GO:0072376|protein activation cascade;GO:0045861|negative regulation of proteolysis;GO:0051336|regulation of hydrolase activity;GO:0009611|response to wounding;GO:0050878|regulation of body fluid levels;GO:0042060|wound healing;GO:0072378|blood coagulation fibrin clot formation;GO:0052547|regulation of peptidase activity;GO:0044092|negative regulation of molecular function;GO:0043086|negative reg…	GO:0005615|extracellular space;GO:0009986|cell surface;GO:0005783|endoplasmic reticulum;GO:0031225|anchored component of membrane	GO:0061134|peptidase regulator activity;GO:0004867|serine type endopeptidase inhibitor activity;GO:0098772|molecular function regulator;GO:0004857|enzyme inhibitor activity;GO:0030234|enzyme regulator activity;GO:0030414|peptidase inhibitor activity	hsa04610|complement and coagulation cascades
4.24865	2.087	4.77347e-39	3.16617e-37	Up	Yes	1:212738676-212794119	467	NM_001030287.3;NM_001040619.2;NM_001206484.2;NM_001206486.2	NP_001025458.1;NP_001035709.1;NP_001193413.2;NP_001193415.1	ENSG00000162772.12	ENST00000366981.4;ENST00000366987.2;ENST00000465155.1;ENST00000341491.4;ENST00000366985.1;ENST00000492118.1;ENST00000336937.4;ENST00000366983.1;ENST00000464547.1	ATF3	activating transcription factor 3 [Source:HGNC Symbol;Acc:785]	GO:0070373|negative regulation of erk1 and erk2 cascade;GO:0060537|muscle tissue development;GO:0010629|negative regulation of gene expression;GO:0007517|muscle organ development;GO:0043408|regulation of mapk cascade;GO:0048584|positive regulation of response to stimulus;GO:0071496|cellular response to external stimulus;GO:0010647|positive regulation of cell communication;GO:0034976|response to e…	GO:0005730|nucleolus	GO:0046982|protein heterodimerization activity;GO:0001227|transcriptional repressor activity rna polymerase ii transcription regulatory region sequence specific binding;GO:0046983|protein dimerization activity;GO:0042803|protein homodimerization activity;GO:0001067|regulatory region nucleic acid binding;GO:0001228|transcriptional activator activity rna polymerase ii transcription regulatory regio…	NA
4.24654	2.08629	5.08616e-11	7.04427e-10	Up	Yes	4: 74296855- 74321891	174	NM_001134.1	NP_001125.1	ENSG00000081051.3	ENST00000513720.1;ENST00000515675.1;ENST00000395792.2;ENST00000226359.2;ENST00000508838.1;ENST00000514279.1;ENST00000506820.1	AFP	alpha-fetoprotein [Source:HGNC Symbol;Acc:317]	GO:0060395|smad protein signal transduction;GO:0061008|hepaticobiliary system development;GO:0031100|organ regeneration;GO:0008207|c21 steroid hormone metabolic process;GO:0010817|regulation of hormone levels;GO:0044281|small molecule metabolic process;GO:0031099|regeneration;GO:0042698|ovulation cycle;GO:0042180|cellular ketone metabolic process;GO:0031016|pancreas development;GO:0019953|sexual …	GO:0005615|extracellular space	NA	NA
4.2202	2.07731	1.89175e-64	3.12162e-62	Up	Yes	10: 75668935- 75677255	5328	NM_001145031.1;NM_002658.3	NP_001138503;NP_002649	ENSG00000122861.11	ENST00000481390.1;ENST00000496926.1;ENST00000446342.1;ENST00000494287.1;ENST00000372764.3;ENST00000372762.4	PLAU	plasminogen activator, urokinase [Source:HGNC Symbol;Acc:9052]	GO:0048646|anatomical structure formation involved in morphogenesis;GO:2000345|regulation of hepatocyte proliferation;GO:1901698|response to nitrogen compound;GO:2000243|positive regulation of reproductive process;GO:0060359|response to ammonium ion;GO:0043403|skeletal muscle tissue regeneration;GO:0048878|chemical homeostasis;GO:0061041|regulation of wound healing;GO:0071396|cellular response to…	GO:0030054|cell junction;GO:0030055|cell substrate junction;GO:0005615|extracellular space;GO:0009986|cell surface;GO:0070161|anchoring junction	GO:0008233|peptidase activity;GO:0017171|serine hydrolase activity;GO:0004175|endopeptidase activity	hsa04610|complement and coagulation cascades
4.19664	2.06923	4.19034e-22	1.32475e-20	Up	Yes	4:148999913-149365850	4306	NM_000901.4	NP_000892.2	ENSG00000151623.10	ENST00000344721.4;ENST00000355292.3;ENST00000358102.3;ENST00000512865.1;ENST00000342437.4;ENST00000511528.1;ENST00000503313.1;ENST00000503174.1;ENST00000504753.1	NR3C2	nuclear receptor subfamily 3, group C, member 2 [Source:HGNC Symbol;Acc:7979]	GO:0048545|response to steroid hormone;GO:0071396|cellular response to lipid;GO:0071407|cellular response to organic cyclic compound;GO:0006366|transcription from rna polymerase ii promoter;GO:0009719|response to endogenous stimulus;GO:0009755|hormone mediated signaling pathway;GO:0032870|cellular response to hormone stimulus;GO:0071310|cellular response to organic substance;GO:0009725|response t…	GO:0044432|endoplasmic reticulum part;GO:0042175|nuclear outer membrane endoplasmic reticulum membrane network;GO:0043235|receptor complex;GO:0005783|endoplasmic reticulum	GO:0004871|signal transducer activity;GO:0005496|steroid binding;GO:0003707|steroid hormone receptor activity;GO:0038023|signaling receptor activity;GO:0001071|nucleic acid binding transcription factor activity;GO:0046914|transition metal ion binding;GO:0008270|zinc ion binding;GO:0004872|receptor activity;GO:0008289|lipid binding;GO:0043565|sequence specific dna binding	hsa04960|aldosterone regulated sodium reabsorption
4.18257	2.06439	8.00391e-21	2.33407e-19	Up	Yes	2:192699028-192711981	8436	NM_004657.5	NP_004648.1	ENSG00000168497.4	ENST00000304141.4	SDPR	serum deprivation response [Source:HGNC Symbol;Acc:10690]	NA	GO:0098857|membrane microdomain;GO:0098590|plasma membrane region;GO:0098589|membrane region;GO:0044853|plasma membrane raft	GO:0005080|protein kinase c binding;GO:0016597|amino acid binding;GO:0019900|kinase binding;GO:0001786|phosphatidylserine binding;GO:0072341|modified amino acid binding;GO:0043177|organic acid binding;GO:0019899|enzyme binding;GO:0008289|lipid binding;GO:0005543|phospholipid binding	NA
4.13706	2.04861	6.81178e-12	1.03562e-10	Up	Yes	4: 23756664- 23905712	10891	NM_013261.3	NP_037393.1	ENSG00000109819.4	ENST00000509702.1;ENST00000264867.2;ENST00000506055.1;ENST00000513205.1;ENST00000509642.1;ENST00000514479.1;ENST00000508380.1;ENST00000512169.1;ENST00000507342.1;ENST00000515534.1;ENST00000503714.1;ENST00000505469.1;ENST00000514517.1;ENST00000507380.1;ENST00000514494.1	PPARGC1A	peroxisome proliferator-activated receptor gamma, coactivator 1 alpha [Source:HGNC Symbol;Acc:9237]	GO:0007623|circadian rhythm;GO:0030258|lipid modification;GO:0007586|digestion;GO:0030902|hindbrain development;GO:1901698|response to nitrogen compound;GO:0043524|negative regulation of neuron apoptotic process;GO:1904035|regulation of epithelial cell apoptotic process;GO:0022037|metencephalon development;GO:0051602|response to electrical stimulus;GO:0048662|negative regulation of smooth muscle …	GO:0005694|chromosome;GO:0061695|transferase complex transferring phosphorus containing groups;GO:0005840|ribosome;GO:0030880|rna polymerase complex;GO:0044445|cytosolic part;GO:0097458|neuron part;GO:1990234|transferase complex;GO:0016604|nuclear body;GO:0016605|pml body;GO:0000228|nuclear chromosome;GO:0097440|apical dendrite;GO:0000785|chromatin;GO:0000790|nuclear chromatin;GO:0005719|nuclear …	GO:0008092|cytoskeletal protein binding;GO:0051427|hormone receptor binding;GO:0030331|estrogen receptor binding;GO:0050681|androgen receptor binding;GO:0001076|transcription factor activity rna polymerase ii transcription factor binding;GO:0031490|chromatin dna binding;GO:0043014|alpha tubulin binding;GO:0016922|ligand dependent nuclear receptor binding;GO:0035258|steroid hormone receptor bindin…	hsa04910|insulin signaling pathway;hsa04920|adipocytokine signaling pathway;hsa05016|huntingtons disease
4.11483	2.04083	1.67084e-46	1.45859e-44	Up	Yes	12:121458095-121477045	8638	NM_003733.3;NM_198213.2	NP_003724.1;NP_937856.1	ENSG00000135114.8	ENST00000257570.5;ENST00000339275.5;ENST00000543677.1	OASL	2'-5'-oligoadenylate synthetase-like [Source:HGNC Symbol;Acc:8090]	GO:0002376|immune system process;GO:0048525|negative regulation of viral process;GO:0034340|response to type i interferon;GO:0019221|cytokine mediated signaling pathway;GO:0051607|defense response to virus;GO:0006952|defense response;GO:0009605|response to external stimulus;GO:0098542|defense response to other organism;GO:0071346|cellular response to interferon gamma;GO:0071310|cellular response …	GO:0005730|nucleolus	GO:0051427|hormone receptor binding;GO:0070566|adenylyltransferase activity;GO:0032553|ribonucleotide binding;GO:0008134|transcription factor binding;GO:0044822|poly a rna binding;GO:0003725|double stranded rna binding;GO:0046966|thyroid hormone receptor binding;GO:0030554|adenyl nucleotide binding;GO:0005102|receptor binding;GO:0003723|rna binding;GO:0016772|transferase activity transferring pho…	NA
4.10537	2.03751	7.33708e-53	8.27317e-51	Up	Yes	1: 68564142- 68698803	79971	NM_001002292.3;NM_024911.6;NM_001193334.1	NP_001002292.3;NP_079187.3;NP_001180263.1	ENSG00000116729.9	ENST00000540432.1;ENST00000354777.2;ENST00000262348.4;ENST00000370976.3;ENST00000498615.1;ENST00000491811.1;ENST00000497187.1;ENST00000534713.1;ENST00000533537.1;ENST00000530486.1;ENST00000370973.2;ENST00000471243.2;ENST00000491076.1;ENST00000527864.1;ENST00000370971.1	WLS	wntless Wnt ligand secretion mediator [Source:HGNC Symbol;Acc:30238]	GO:0048646|anatomical structure formation involved in morphogenesis;GO:0030902|hindbrain development;GO:0009798|axis specification;GO:0006886|intracellular protein transport;GO:0032940|secretion by cell;GO:0001704|formation of primary germ layer;GO:0048584|positive regulation of response to stimulus;GO:0060828|regulation of canonical wnt signaling pathway;GO:0010647|positive regulation of cell co…	GO:0012506|vesicle membrane;GO:0099568|cytoplasmic region;GO:0005773|vacuole;GO:0030139|endocytic vesicle;GO:0032838|cell projection cytoplasm;GO:0031253|cell projection membrane;GO:0097458|neuron part;GO:0005802|trans golgi network;GO:0044431|golgi apparatus part;GO:0044432|endoplasmic reticulum part;GO:0030666|endocytic vesicle membrane;GO:0031901|early endosome membrane;GO:0031256|leading edge…	GO:0004871|signal transducer activity;GO:0017147|wnt protein binding;GO:0001664|g protein coupled receptor binding;GO:0005102|receptor binding	NA
4.06379	2.02283	1.24881e-14	2.33715e-13	Up	Yes	1: 27561007- 27635110	23038	NM_001276252.1	NP_001263181.1	ENSG00000142784.11	ENST00000319394.3;ENST00000361771.3;ENST00000447062.2;ENST00000491239.2;ENST00000472249.2	WDTC1	WD and tetratricopeptide repeats 1 [Source:HGNC Symbol;Acc:29175]	GO:1901698|response to nitrogen compound;GO:0009792|embryo development ending in birth or egg hatching;GO:0010629|negative regulation of gene expression;GO:0048878|chemical homeostasis;GO:1901652|response to peptide;GO:0045833|negative regulation of lipid metabolic process;GO:0032535|regulation of cellular component size;GO:0070647|protein modification by small protein conjugation or removal;GO:0…	NA	GO:0042393|histone binding;GO:0042826|histone deacetylase binding;GO:0098772|molecular function regulator;GO:0004857|enzyme inhibitor activity;GO:0030234|enzyme regulator activity;GO:0019899|enzyme binding	NA
4.06319	2.02261	5.37351e-55	6.43442e-53	Up	Yes	2:212240446-213403565	2066	NM_005235.2;NM_001042599.1	NP_005226.1;NP_001036064.1	ENSG00000178568.9	ENST00000342788.4;ENST00000436443.1;ENST00000402597.1;ENST00000484594.1;ENST00000260943.6;ENST00000463121.1;ENST00000484474.1;ENST00000435846.1;ENST00000459774.1	ERBB4	v-erb-b2 avian erythroblastic leukemia viral oncogene homolog 4 [Source:HGNC Symbol;Acc:3432]	GO:0033674|positive regulation of kinase activity;GO:0030258|lipid modification;GO:0021889|olfactory bulb interneuron differentiation;GO:0060429|epithelium development;GO:0006644|phospholipid metabolic process;GO:0010721|negative regulation of cell development;GO:0046488|phosphatidylinositol metabolic process;GO:0042509|regulation of tyrosine phosphorylation of stat protein;GO:0043551|regulation …	GO:0016323|basolateral plasma membrane;GO:0005759|mitochondrial matrix;GO:0044429|mitochondrial part;GO:0005739|mitochondrion;GO:0043235|receptor complex;GO:0098590|plasma membrane region;GO:0098589|membrane region	GO:0004871|signal transducer activity;GO:0019199|transmembrane receptor protein kinase activity;GO:0004713|protein tyrosine kinase activity;GO:0046983|protein dimerization activity;GO:0004672|protein kinase activity;GO:0005154|epidermal growth factor receptor binding;GO:0004714|transmembrane receptor protein tyrosine kinase activity;GO:0042803|protein homodimerization activity;GO:0001067|regulato…	hsa04012|erbb signaling pathway;hsa04020|calcium signaling pathway;hsa04144|endocytosis
4.05739	2.02055	2.48303e-21	7.49953e-20	Up	Yes	1:115590632-115632121	10100	NM_005725.4	NP_005716.2	ENSG00000134198.5	ENST00000369516.2;ENST00000369515.2;ENST00000433172.1;ENST00000491992.1;ENST00000369514.2	TSPAN2	tetraspanin 2 [Source:HGNC Symbol;Acc:20659]	GO:0048666|neuron development;GO:0002376|immune system process;GO:0061515|myeloid cell development;GO:0002573|myeloid leukocyte differentiation;GO:0021782|glial cell development;GO:0002520|immune system development;GO:0031175|neuron projection development;GO:0002521|leukocyte differentiation;GO:0006952|defense response;GO:0042063|gliogenesis;GO:0007272|ensheathment of neurons;GO:0048708|astrocyte…	GO:0031226|intrinsic component of plasma membrane;GO:0043209|myelin sheath	NA	NA
4.0231	2.00831	1.09004e-11	1.63882e-10	Up	Yes	6: 12290596- 12297427	1906	NM_001168319.1	NP_001161791.1	ENSG00000078401.6	ENST00000379375.5	EDN1	endothelin 1 [Source:HGNC Symbol;Acc:3176]	GO:0033674|positive regulation of kinase activity;GO:0008277|regulation of g protein coupled receptor protein signaling pathway;GO:0010259|multicellular organism aging;GO:0048646|anatomical structure formation involved in morphogenesis;GO:0006811|ion transport;GO:0045321|leukocyte activation;GO:0050877|neurological system process;GO:0045840|positive regulation of mitotic nuclear division;GO:00518…	GO:0030141|secretory granule;GO:0099503|secretory vesicle;GO:0005791|rough endoplasmic reticulum;GO:0030136|clathrin coated vesicle;GO:0044432|endoplasmic reticulum part;GO:0005788|endoplasmic reticulum lumen;GO:0097708|intracellular vesicle;GO:0005615|extracellular space;GO:0030135|coated vesicle;GO:0005783|endoplasmic reticulum;GO:0045178|basal part of cell	GO:0071855|neuropeptide receptor binding;GO:0005179|hormone activity;GO:0001664|g protein coupled receptor binding;GO:0005102|receptor binding;GO:0005125|cytokine activity	hsa04916|melanogenesis
4.01059	2.00381	3.71739e-54	4.22689e-52	Up	Yes	19: 18485541- 18499986	9518	NM_004864.2	NP_004855.2	ENSG00000130513.6	ENST00000597765.1;ENST00000604609.2;ENST00000595973.2;ENST00000252809.3;ENST00000594925.1	GDF15	growth differentiation factor 15 [Source:HGNC Symbol;Acc:30142]	GO:0060395|smad protein signal transduction;GO:0010831|positive regulation of myotube differentiation;GO:0043408|regulation of mapk cascade;GO:0048584|positive regulation of response to stimulus;GO:0051149|positive regulation of muscle cell differentiation;GO:0010647|positive regulation of cell communication;GO:0007267|cell cell signaling;GO:0051153|regulation of striated muscle cell differentiat…	GO:0005615|extracellular space	GO:0008083|growth factor activity;GO:0005160|transforming growth factor beta receptor binding;GO:0005102|receptor binding;GO:0005125|cytokine activity;GO:0005126|cytokine receptor binding	NA
3.98241	1.99364	9.30134e-53	1.04014e-50	Up	Yes	X:118108581-118152318	79836	NM_024778.4;NM_001031855.1	NP_079054.3;NP_001027026.1	ENSG00000175556.12	ENST00000481285.1;ENST00000304778.7;ENST00000371628.3;ENST00000439603.1;ENST00000472173.1;ENST00000422289.2	LONRF3	LON peptidase N-terminal domain and ring finger 3 [Source:HGNC Symbol;Acc:21152]	GO:0006508|proteolysis	NA	GO:0008233|peptidase activity;GO:0042623|atpase activity coupled;GO:0016817|hydrolase activity acting on acid anhydrides;GO:0046914|transition metal ion binding;GO:0008270|zinc ion binding;GO:0016887|atpase activity	NA
3.96761	1.98827	4.91417e-11	6.84091e-10	Up	Yes	12: 15066969- 15092016	121506	NM_152321.2	NP_689534.1	ENSG00000139055.2	ENST00000266397.2;ENST00000540097.1;ENST00000544881.1	ERP27	endoplasmic reticulum protein 27 [Source:HGNC Symbol;Acc:26495]	GO:0034976|response to endoplasmic reticulum stress;GO:0006457|protein folding;GO:0033554|cellular response to stress	GO:0044432|endoplasmic reticulum part;GO:0005788|endoplasmic reticulum lumen;GO:0005783|endoplasmic reticulum	GO:0016864|intramolecular oxidoreductase activity transposing s s bonds;GO:0016860|intramolecular oxidoreductase activity;GO:0016853|isomerase activity	NA
3.91235	1.96804	2.18137e-17	5.08024e-16	Up	Yes	11:124609742-124617106	4900	NM_001126181.1	NP_001119653.1	ENSG00000154146.8	ENST00000284292.6;ENST00000412681.2	NRGN	neurogranin (protein kinase C substrate, RC3) [Source:HGNC Symbol;Acc:8000]	GO:0050877|neurological system process;GO:0050890|cognition;GO:0044708|single organism behavior;GO:0008306|associative learning;GO:0030900|forebrain development;GO:0050803|regulation of synapse structure or activity;GO:0048167|regulation of synaptic plasticity;GO:0007612|learning;GO:0003008|system process;GO:1900273|positive regulation of long term synaptic potentiation;GO:0060322|head developmen…	GO:0012506|vesicle membrane;GO:0012510|trans golgi network transport vesicle membrane;GO:0060076|excitatory synapse;GO:0097458|neuron part;GO:0030660|golgi associated vesicle membrane;GO:0098794|postsynapse;GO:0030424|axon;GO:0030136|clathrin coated vesicle;GO:0044431|golgi apparatus part;GO:0044309|neuron spine;GO:0097708|intracellular vesicle;GO:0005798|golgi associated vesicle;GO:0045202|synap…	GO:1901981|phosphatidylinositol phosphate binding;GO:0035091|phosphatidylinositol binding;GO:0005516|calmodulin binding;GO:0070300|phosphatidic acid binding;GO:0008289|lipid binding;GO:0005543|phospholipid binding;GO:0005547|phosphatidylinositol 3 4 5 trisphosphate binding	NA
3.89344	1.96105	0.00547035	0.0196285	Up	Yes	12: 51317255- 51326300	25840	NM_014033.3	NP_054752.3	ENSG00000185432.10	ENST00000548553.1;ENST00000550502.1;ENST00000332160.4;ENST00000547104.1;ENST00000546513.1;ENST00000550097.1	METTL7A	methyltransferase like 7A [Source:HGNC Symbol;Acc:24550]	GO:0032259|methylation	GO:0005811|lipid particle;GO:0005783|endoplasmic reticulum	GO:0008757|s adenosylmethionine dependent methyltransferase activity;GO:0016741|transferase activity transferring one carbon groups	NA
3.84218	1.94193	8.08129e-09	8.90455e-08	Up	Yes	17: 34198495- 34207797	6352	NM_002985.2	NP_002976.2	ENSG00000161570.4	ENST00000293272.3;ENST00000366113.3;ENST00000463941.1	CCL5	chemokine (C-C motif) ligand 5 [Source:HGNC Symbol;Acc:10632]	GO:0071402|cellular response to lipoprotein particle stimulus;GO:0033674|positive regulation of kinase activity;GO:0051928|positive regulation of calcium ion transport;GO:0008277|regulation of g protein coupled receptor protein signaling pathway;GO:0050865|regulation of cell activation;GO:0006811|ion transport;GO:0045321|leukocyte activation;GO:0061097|regulation of protein tyrosine kinase activi…	GO:0005615|extracellular space	GO:0043621|protein self association;GO:1901681|sulfur compound binding;GO:0046983|protein dimerization activity;GO:0004672|protein kinase activity;GO:0008201|heparin binding;GO:0042803|protein homodimerization activity;GO:0019207|kinase regulator activity;GO:0008081|phosphoric diester hydrolase activity;GO:0016301|kinase activity;GO:0016788|hydrolase activity acting on ester bonds;GO:0005539|glyc…	hsa04060|cytokine cytokine receptor interaction;hsa04062|chemokine signaling pathway;hsa04620|toll like receptor signaling pathway;hsa04621|nod like receptor signaling pathway;hsa04623|cytosolic dna sensing pathway;hsa05020|prion diseases;hsa05120|epithelial cell signaling in helicobacter pylori infection
3.82618	1.93591	1.66186e-22	5.37958e-21	Up	Yes	16: 57792129- 57896957	3801	NM_005550.3;NM_001130100.1;NM_001130099.1	NP_005541.3;NP_001123572.1;NP_001123571.1	ENSG00000140859.11	ENST00000465878.2;ENST00000379655.4;ENST00000445690.2;ENST00000565397.1;ENST00000421376.2;ENST00000541240.1;ENST00000540079.2;ENST00000543930.1;ENST00000562903.1;ENST00000564136.1;ENST00000539578.1;ENST00000565753.1;ENST00000565270.1;ENST00000563266.1;ENST00000565481.1;ENST00000562503.1;ENST00000569222.1;ENST00000562311.1;ENST00000569112.1;ENST00000562984.1;ENST00000567204.1;ENST00000566648.1;ENS…	KIFC3	kinesin family member C3 [Source:HGNC Symbol;Acc:6326]	GO:0050877|neurological system process;GO:0007600|sensory perception;GO:0098602|single organism cell adhesion;GO:0043954|cellular component maintenance;GO:0007017|microtubule based process;GO:0098609|cell cell adhesion;GO:0090136|epithelial cell cell adhesion;GO:0034330|cell junction organization;GO:0050953|sensory perception of light stimulus;GO:0010256|endomembrane system organization;GO:000300…	GO:0015630|microtubule cytoskeleton;GO:0005871|kinesin complex;GO:0012506|vesicle membrane;GO:0043296|apical junction complex;GO:0005813|centrosome;GO:0030054|cell junction;GO:0044430|cytoskeletal part;GO:0005874|microtubule;GO:0005856|cytoskeleton;GO:0097708|intracellular vesicle;GO:0005913|cell cell adherens junction;GO:0005911|cell cell junction;GO:0070161|anchoring junction;GO:0099512|supramo…	GO:0008092|cytoskeletal protein binding;GO:1990939|atp dependent microtubule motor activity;GO:0016817|hydrolase activity acting on acid anhydrides;GO:0032403|protein complex binding;GO:0003777|microtubule motor activity;GO:0032553|ribonucleotide binding;GO:0008017|microtubule binding;GO:0015631|tubulin binding;GO:0003774|motor activity;GO:0016887|atpase activity;GO:0030554|adenyl nucleotide bind…	NA
3.82433	1.93521	1.10838e-08	1.20753e-07	Up	Yes	11:120081475-120101041	220323	NM_178507.2	NP_848602.1	ENSG00000184232.4	ENST00000328965.4;ENST00000531220.1;ENST00000534735.1	OAF	OAF homolog (Drosophila) [Source:HGNC Symbol;Acc:28752]	NA	NA	NA	NA
3.81917	1.93326	1.20127e-21	3.7026e-20	Up	Yes	12: 52562780- 52585784	144501	NM_001081492.1;NM_182507.2	NP_001074961.1;NP_872313.2	ENSG00000167767.9	ENST00000313234.5;ENST00000394815.2;ENST00000466011.1	KRT80	keratin 80 [Source:HGNC Symbol;Acc:27056]	NA	GO:0005882|intermediate filament;GO:0030054|cell junction;GO:0044430|cytoskeletal part;GO:0005856|cytoskeleton;GO:0005911|cell cell junction;GO:0070161|anchoring junction;GO:0030057|desmosome;GO:0099512|supramolecular fiber;GO:0045111|intermediate filament cytoskeleton;GO:0045095|keratin filament	GO:0005198|structural molecule activity	NA
3.72464	1.8971	2.15081e-20	6.15276e-19	Up	Yes	15: 71145578- 71342414	54839	NM_001284357.1;;NM_001199017.1;NM_001199018.1	NP_001271286.1;;NP_001185946.1;NP_001185947.1	ENSG00000137821.7	ENST00000544974.2;ENST00000558799.1;ENST00000558546.1;ENST00000561081.1;ENST00000559201.1;ENST00000560107.2;ENST00000560369.1;ENST00000260382.5;ENST00000559670.1;ENST00000443425.2;ENST00000558032.1;ENST00000560755.1;ENST00000560980.1;ENST00000558204.1;ENST00000557977.1;ENST00000560691.1;ENST00000558271.1;ENST00000436542.2;ENST00000558137.1;ENST00000561285.1;ENST00000559469.1;ENST00000558456.1;ENS…	LRRC49	leucine rich repeat containing 49 [Source:HGNC Symbol;Acc:25965]	NA	GO:0015630|microtubule cytoskeleton;GO:0044430|cytoskeletal part;GO:0005874|microtubule;GO:0005856|cytoskeleton;GO:0099512|supramolecular fiber	NA	NA
3.71676	1.89405	3.8476e-37	2.41027e-35	Up	Yes	15: 98462784- 98517068	91947	NM_183376.2	NP_899232.2	ENSG00000140450.7	ENST00000538249.1;ENST00000268042.6	ARRDC4	arrestin domain containing 4 [Source:HGNC Symbol;Acc:28087]	GO:0051340|regulation of ligase activity;GO:0051338|regulation of transferase activity;GO:0043085|positive regulation of catalytic activity;GO:0044093|positive regulation of molecular function;GO:1903320|regulation of protein modification by small protein conjugation or removal;GO:0051347|positive regulation of transferase activity;GO:0051351|positive regulation of ligase activity;GO:0051247|posi…	GO:0005773|vacuole;GO:0097708|intracellular vesicle;GO:0005769|early endosome;GO:0005768|endosome	NA	NA
3.71207	1.89223	5.95678e-22	1.86146e-20	Up	Yes	4:119201193-119274158	8492	NM_003619.3	NP_003610.2	ENSG00000164099.3	ENST00000296498.3;ENST00000510903.1;ENST00000515089.1;ENST00000503043.1	PRSS12	protease, serine, 12 (neurotrypsin, motopsin) [Source:HGNC Symbol;Acc:9477]	GO:0032940|secretion by cell;GO:0051604|protein maturation;GO:0016192|vesicle mediated transport;GO:0046903|secretion;GO:0006887|exocytosis;GO:0006898|receptor mediated endocytosis;GO:0006897|endocytosis;GO:0031638|zymogen activation;GO:0006508|proteolysis	GO:0044306|neuron projection terminus;GO:0097458|neuron part;GO:0030424|axon;GO:0097708|intracellular vesicle;GO:0045202|synapse;GO:0043005|neuron projection;GO:0042995|cell projection;GO:0044463|cell projection part;GO:0098793|presynapse;GO:0036477|somatodendritic compartment;GO:0033267|axon part;GO:0043195|terminal bouton;GO:0044456|synapse part;GO:0030425|dendrite	GO:0008233|peptidase activity;GO:0017171|serine hydrolase activity;GO:0005044|scavenger receptor activity;GO:0038024|carreceptor activity;GO:0004872|receptor activity;GO:0004175|endopeptidase activity	NA
3.7032	1.88877	2.66155e-06	2.05205e-05	Up	Yes	6:150339470-150346668	154064	NM_130900.2	NP_570970.2	ENSG00000155918.3	ENST00000367341.1;ENST00000286380.2	RAET1L	retinoic acid early transcript 1L [Source:HGNC Symbol;Acc:16798]	GO:0002376|immune system process;GO:0001909|leukocyte mediated cytotoxicity;GO:0002443|leukocyte mediated immunity;GO:0006952|defense response;GO:0002449|lymphocyte mediated immunity;GO:0019882|antigen processing and presentation;GO:0045087|innate immune response;GO:0002228|natural killer cell mediated immunity;GO:0006955|immune response;GO:0001906|cell killing;GO:0002252|immune effector process	GO:0031225|anchored component of membrane	GO:0003823|antigen binding;GO:0005102|receptor binding	hsa04650|natural killer cell mediated cytotoxicity
3.65983	1.87177	4.69872e-21	1.4004e-19	Up	Yes	3:191857184-192485553	2257	NM_004113.5;;NM_021032.4	NP_004104.3;;NP_066360.1	ENSG00000114279.9	ENST00000445105.2;ENST00000264730.3;ENST00000454309.2;ENST00000440901.1;ENST00000450716.1;ENST00000430714.1;ENST00000448795.1;ENST00000418610.1;ENST00000466144.1;ENST00000491636.1	FGF12	fibroblast growth factor 12 [Source:HGNC Symbol;Acc:3668]	GO:0050877|neurological system process;GO:0034763|negative regulation of transmembrane transport;GO:0044708|single organism behavior;GO:0032410|negative regulation of transporter activity;GO:0003013|circulatory system process;GO:0030029|actin filament based process;GO:0030534|adult behavior;GO:0007267|cell cell signaling;GO:0003254|regulation of membrane depolarization;GO:0010765|positive regulat…	GO:0005615|extracellular space	GO:0005104|fibroblast growth factor receptor binding;GO:1901681|sulfur compound binding;GO:0008201|heparin binding;GO:0016247|channel regulator activity;GO:0005539|glycosaminoglycan binding;GO:0008083|growth factor activity;GO:0098772|molecular function regulator;GO:0044325|ion channel binding;GO:0070851|growth factor receptor binding;GO:0017080|sodium channel regulator activity;GO:0005102|recept…	hsa04010|mapk signaling pathway;hsa04810|regulation of actin cytoskeleton;hsa05200|pathways in cancer;hsa05218|melanoma
3.64229	1.86484	1.42862e-07	1.32949e-06	Up	Yes	3:178957530-178984790	27094	NM_001163677.1;NM_171830.1;NM_014407.3;NM_171828.1;NM_171829.2	NP_001157149.1;NP_741981.1;NP_055222.3;NP_741979.1;NP_741980.1	ENSG00000171121.12	ENST00000486944.1;ENST00000497599.1;ENST00000392686.2;ENST00000392685.2;ENST00000314235.5;ENST00000349697.2;ENST00000485523.1	KCNMB3	potassium large conductance calcium-activated channel, subfamily M beta member 3 [Source:HGNC Symbol;Acc:6287]	GO:0006813|potassium ion transport;GO:0006811|ion transport;GO:0050877|neurological system process;GO:0030001|metal ion transport;GO:0019226|transmission of nerve impulse;GO:0007267|cell cell signaling;GO:0015672|monovalent inorganic cation transport;GO:0042391|regulation of membrane potential;GO:0006812|cation transport;GO:0010035|response to inorganic substance;GO:0010038|response to metal ion;…	GO:0031226|intrinsic component of plasma membrane;GO:0034705|potassium channel complex;GO:0034703|cation channel complex;GO:1990351|transporter complex;GO:0098796|membrane protein complex;GO:0098797|plasma membrane protein complex	GO:0015077|monovalent inorganic cation transmembrane transporter activity;GO:0015269|calcium activated potassium channel activity;GO:0046873|metal ion transmembrane transporter activity;GO:0022836|gated channel activity;GO:0005227|calcium activated cation channel activity;GO:0022803|passive transmembrane transporter activity;GO:0008324|cation transmembrane transporter activity;GO:0016247|channel …	hsa04270|vascular smooth muscle contraction
3.62755	1.859	0.00027513	0.00145081	Up	Yes	19: 39786965- 39789313	282618	NM_172140.1	NP_742152.1	ENSG00000182393.2	ENST00000333625.2	IFNL1	interferon, lambda 1 [Source:HGNC Symbol;Acc:18363]	NA	NA	NA	NA
3.62152	1.8566	4.61608e-31	2.28792e-29	Up	Yes	15: 57668165- 57842925	101930349	NM_001252335.1	NP_001239264.1	ENSG00000128849.9	ENST00000559194.1;ENST00000281282.5;ENST00000557813.1	CGNL1	cingulin-like 1 [Source:HGNC Symbol;Acc:25931]	NA	GO:0015629|actin cytoskeleton;GO:0043296|apical junction complex;GO:0030054|cell junction;GO:0044430|cytoskeletal part;GO:0005856|cytoskeleton;GO:0016459|myosin complex;GO:0005911|cell cell junction	GO:0016817|hydrolase activity acting on acid anhydrides;GO:0003774|motor activity	NA
3.60177	1.8487	2.86053e-12	4.46949e-11	Up	Yes	4: 74437267- 74486348	166824	NM_001270391.1;NM_201431.2;;NM_001270392.1	NP_001257320.1;NP_958834.1;;NP_001257321.1	ENSG00000169435.9	ENST00000307439.5;ENST00000342081.3;ENST00000395777.2;ENST00000335049.5;ENST00000512591.1	RASSF6	Ras association (RalGDS/AF-6) domain family member 6 [Source:HGNC Symbol;Acc:20796]	GO:0008219|cell death	NA	NA	NA
3.5636	1.83334	3.85029e-23	1.29276e-21	Up	Yes	12: 95470525- 95611258	55785	NM_018351.3	NP_060821.3	ENSG00000180263.9	ENST00000343958.4;ENST00000548069.1;ENST00000451107.3;ENST00000546711.1;ENST00000551521.1;ENST00000549499.1;ENST00000550368.1	FGD6	FYVE, RhoGEF and PH domain containing 6 [Source:HGNC Symbol;Acc:21740]	GO:0030029|actin filament based process;GO:0030031|cell projection assembly;GO:0051336|regulation of hydrolase activity;GO:0007010|cytoskeleton organization;GO:1902531|regulation of intracellular signal transduction;GO:0051345|positive regulation of hydrolase activity;GO:0043085|positive regulation of catalytic activity;GO:0044093|positive regulation of molecular function;GO:0051056|regulation of…	GO:0005856|cytoskeleton;GO:0030027|lamellipodium;GO:0042995|cell projection;GO:0001726|ruffle;GO:0005794|golgi apparatus;GO:0031252|cell leading edge	GO:0005088|ras guanyl nucleotide exchange factor activity;GO:0005085|guanyl nucleotide exchange factor activity;GO:0098772|molecular function regulator;GO:0005089|rho guanyl nucleotide exchange factor activity;GO:0019899|enzyme binding;GO:0051020|gtpase binding	NA
3.55413	1.8295	3.64687e-61	5.42262e-59	Up	Yes	14: 64319683- 64693165	23224	NM_182914.2;NM_015180.4;NM_182913.2;NM_182910.2	NP_878918.2;NP_055995.4;NP_878917.1;NP_878914.1	ENSG00000054654.11	ENST00000357395.3;ENST00000358025.3;ENST00000344113.4;ENST00000341472.5;ENST00000356081.3;ENST00000556725.1;ENST00000554584.1;ENST00000557005.1;ENST00000555002.1;ENST00000557060.1;ENST00000394768.2;ENST00000555323.1;ENST00000553308.1;ENST00000553455.1;ENST00000555612.1;ENST00000557024.1;ENST00000553289.1;ENST00000556342.1;ENST00000555241.1;ENST00000553801.1;ENST00000556906.1;ENST00000555022.1;ENS…	SYNE2	spectrin repeat containing, nuclear envelope 2 [Source:HGNC Symbol;Acc:17084]	GO:0030029|actin filament based process;GO:0007010|cytoskeleton organization;GO:0040017|positive regulation of locomotion;GO:0051649|establishment of localization in cell;GO:0030048|actin filament based movement;GO:0001667|ameboidal type cell migration;GO:0048870|cell motility;GO:0051651|maintenance of location in cell;GO:0051235|maintenance of location;GO:0040011|locomotion;GO:0051647|nucleus lo…	GO:0030175|filopodium;GO:0031674|i band;GO:0016235|aggresome;GO:0005635|nuclear envelope;GO:0031527|filopodium membrane;GO:0005640|nuclear outer membrane;GO:0033017|sarcoplasmic reticulum membrane;GO:0016234|inclusion body;GO:0031253|cell projection membrane;GO:0044432|endoplasmic reticulum part;GO:0030054|cell junction;GO:0031256|leading edge membrane;GO:0043292|contractile fiber;GO:0005856|cyto…	GO:0008092|cytoskeletal protein binding;GO:0003779|actin binding;GO:0051015|actin filament binding;GO:0032403|protein complex binding;GO:0044877|macromolecular complex binding	NA
3.54253	1.82478	5.13716e-30	2.40522e-28	Up	Yes	4: 84213614- 84256306	10855	NM_001098540.2;NM_006665.5;;NM_001166498.2;NM_001199830.1	NP_001092010.1;NP_006656.2;;NP_001159970.1;NP_001186759.1	ENSG00000173083.10	ENST00000311412.5;ENST00000405413.2;ENST00000507150.1;ENST00000508891.1;ENST00000509906.1;ENST00000512196.1;ENST00000513463.1	HPSE	heparanase [Source:HGNC Symbol;Acc:5164]	GO:0048646|anatomical structure formation involved in morphogenesis;GO:0006790|sulfur compound metabolic process;GO:0044248|cellular catabolic process;GO:0001817|regulation of cytokine production;GO:0061041|regulation of wound healing;GO:0050818|regulation of coagulation;GO:0045682|regulation of epidermis development;GO:0048584|positive regulation of response to stimulus;GO:0010647|positive regul…	GO:0043202|lysosomal lumen;GO:0005773|vacuole;GO:0005775|vacuolar lumen;GO:0044437|vacuolar part;GO:0098857|membrane microdomain;GO:0000323|lytic vacuole;GO:0098852|lytic vacuole membrane;GO:0098589|membrane region;GO:0005774|vacuolar membrane	GO:0046983|protein dimerization activity;GO:0016798|hydrolase activity acting on glycosyl bonds;GO:0004553|hydrolase activity hydrolyzing o glycosyl compounds	hsa00531|glycosaminoglycan degradation
3.54188	1.82452	8.81721e-62	1.32562e-59	Up	Yes	9: 14081842- 14398982	4781	NM_001190738.1;NM_005596.3;NM_001190737.1	NP_001177667.1;NP_005587.2;NP_001177666.1	ENSG00000147862.10	ENST00000380934.4;ENST00000380959.3;ENST00000380953.1;ENST00000397575.3;ENST00000397581.2;ENST00000397579.2;ENST00000543693.1;ENST00000380924.1;ENST00000380921.3;ENST00000493697.1;ENST00000606230.1	NFIB	nuclear factor I/B [Source:HGNC Symbol;Acc:7785]	GO:0050680|negative regulation of epithelial cell proliferation;GO:0048666|neuron development;GO:0048646|anatomical structure formation involved in morphogenesis;GO:0030902|hindbrain development;GO:0060429|epithelium development;GO:0060428|lung epithelium development;GO:0032990|cell part morphogenesis;GO:0022612|gland morphogenesis;GO:0010629|negative regulation of gene expression;GO:0051216|cart…	GO:0097458|neuron part;GO:0030424|axon;GO:0043005|neuron projection;GO:0042995|cell projection;GO:0005730|nucleolus	GO:0001106|rna polymerase ii transcription corepressor activity;GO:0001067|regulatory region nucleic acid binding;GO:0001228|transcriptional activator activity rna polymerase ii transcription regulatory region sequence specific binding;GO:0000981|rna polymerase ii transcription factor activity sequence specific dna binding;GO:0001076|transcription factor activity rna polymerase ii transcription f…	NA
3.51256	1.81252	2.12496e-30	1.01961e-28	Up	Yes	18: 32073254- 32471808	1837	NM_032975.3;NM_001198945.1;NM_001392.4;;NM_001198938.1;NM_001128175.1;NM_001198939.1;NM_001198940.1;NM_032979.4;NM_032978.6;NM_001198941.1;NM_001391.5;NM_001390.4;NM_001198943.1;NM_001198942.1;NM_032980.3;NM_032981.4;NM_001198944.1	NP_116757.2;NP_001185874.1;NP_001383.2;;NP_001185867.1;NP_001121647.1;NP_001185868.1;NP_001185869.1;NP_116761.2;NP_116760.2;NP_001185870.1;NP_001382.2;NP_001381.2;NP_001185872.1;NP_001185871.1;NP_116762.2;NP_116763.1;NP_001185873.1	ENSG00000134769.17	ENST00000283365.9;ENST00000596745.1;ENST00000315456.6;ENST00000588771.1;ENST00000588506.1;ENST00000590412.1;ENST00000590598.1;ENST00000591816.1;ENST00000588125.1;ENST00000598334.1;ENST00000588684.1;ENST00000554864.3;ENST00000399121.5;ENST00000269190.7;ENST00000399097.3;ENST00000595022.1;ENST00000598774.1;ENST00000598142.1;ENST00000585446.1;ENST00000348997.5;ENST00000588949.1;ENST00000597599.1;ENS…	DTNA	dystrobrevin, alpha [Source:HGNC Symbol;Acc:3057]	GO:0007267|cell cell signaling;GO:0006941|striated muscle contraction;GO:0006936|muscle contraction;GO:0003008|system process;GO:0099536|synaptic signaling;GO:0003012|muscle system process;GO:0007274|neuromuscular synaptic transmission	GO:0098562|cytoplasmic side of membrane;GO:0097458|neuron part;GO:0030424|axon;GO:0030054|cell junction;GO:0045202|synapse;GO:0043005|neuron projection;GO:0098552|side of membrane;GO:0031234|extrinsic component of cytoplasmic side of plasma membrane;GO:0042383|sarcolemma;GO:0042995|cell projection;GO:0019898|extrinsic component of membrane;GO:0019897|extrinsic component of plasma membrane	GO:0046914|transition metal ion binding;GO:0008270|zinc ion binding;GO:0030165|pdz domain binding;GO:0019904|protein domain specific binding	NA
3.49396	1.80486	1.30444e-25	4.9029e-24	Up	Yes	6: 26055968- 26056699	3006	NM_005319.3	NP_005310.1	ENSG00000187837.2	ENST00000343677.2	HIST1H1C	histone cluster 1, H1c [Source:HGNC Symbol;Acc:4716]	GO:0051276|chromosome organization;GO:0010629|negative regulation of gene expression;GO:0016571|histone methylation;GO:0051172|negative regulation of nitrogen compound metabolic process;GO:0018193|peptidyl amino acid modification;GO:0006333|chromatin assembly or disassembly;GO:0071103|dna conformation change;GO:0018205|peptidyl lysine modification;GO:0070271|protein complex biogenesis;GO:0016568|…	GO:0005694|chromosome;GO:0000228|nuclear chromosome;GO:0032993|protein dna complex;GO:0000785|chromatin;GO:0000790|nuclear chromatin;GO:0005719|nuclear euchromatin;GO:0044815|dna packaging complex;GO:0035327|transcriptionally active chromatin;GO:0000791|euchromatin	GO:0031490|chromatin dna binding;GO:0044822|poly a rna binding;GO:0003682|chromatin binding;GO:0044877|macromolecular complex binding;GO:0003723|rna binding;GO:0043566|structure specific dna binding	NA
3.49003	1.80324	1.04745e-36	6.47174e-35	Up	Yes	12: 83080659- 83528649	160335	NM_152588.1	NP_689801.1	ENSG00000179104.4	ENST00000551915.1;ENST00000321196.3;ENST00000548305.1;ENST00000546590.2;ENST00000549919.1	TMTC2	transmembrane and tetratricopeptide repeat containing 2 [Source:HGNC Symbol;Acc:25440]	GO:0048878|chemical homeostasis;GO:0042592|homeostatic process;GO:0072507|divalent inorganic cation homeostasis;GO:0050801|ion homeostasis	GO:0044432|endoplasmic reticulum part;GO:0042175|nuclear outer membrane endoplasmic reticulum membrane network;GO:0005783|endoplasmic reticulum	NA	NA
3.48802	1.80241	6.76404e-11	9.2918e-10	Up	Yes	19: 3474405- 3480540	284422	NM_001136503.1	NP_001129975.1	ENSG00000095932.5	ENST00000591708.1;ENST00000215531.4;ENST00000587847.1;ENST00000586804.1	C19orf77	chromosome 19 open reading frame 77 [Source:HGNC Symbol;Acc:37244]	NA	NA	NA	NA
3.48255	1.80015	5.67147e-56	7.10561e-54	Up	Yes	1:145438469-145442635	10628	NM_006472.3	NP_006463.3	ENSG00000117289.7	ENST00000369317.4;ENST00000475171.1;ENST00000425134.1;ENST00000488537.1;ENST00000486597.1	TXNIP	thioredoxin interacting protein [Source:HGNC Symbol;Acc:16952]	GO:0048008|platelet derived growth factor receptor signaling pathway;GO:0060429|epithelium development;GO:0010629|negative regulation of gene expression;GO:0032355|response to estradiol;GO:0006886|intracellular protein transport;GO:0051782|negative regulation of cell division;GO:0048545|response to steroid hormone;GO:0071216|cellular response to biotic stimulus;GO:0045184|establishment of protein…	GO:0044429|mitochondrial part;GO:0005739|mitochondrion;GO:0031970|organelle envelope lumen;GO:0031975|envelope;GO:0005740|mitochondrial envelope	GO:0098772|molecular function regulator;GO:0004857|enzyme inhibitor activity;GO:0044389|ubiquitin like protein ligase binding;GO:0030234|enzyme regulator activity;GO:0019899|enzyme binding	NA
3.4816	1.79975	2.5269e-15	5.05792e-14	Up	Yes	13: 28494157- 28500368	3651	NM_000209.3	NP_000200.1	ENSG00000139515.5	ENST00000381033.4	PDX1	pancreatic and duodenal homeobox 1 [Source:HGNC Symbol;Acc:6107]	GO:1903573|negative regulation of response to endoplasmic reticulum stress;GO:1901698|response to nitrogen compound;GO:0061008|hepaticobiliary system development;GO:0060429|epithelium development;GO:1904035|regulation of epithelial cell apoptotic process;GO:0031100|organ regeneration;GO:0010629|negative regulation of gene expression;GO:0048878|chemical homeostasis;GO:0001101|response to acid chem…	GO:0016607|nuclear speck;GO:0016604|nuclear body;GO:0044451|nucleoplasm part	GO:0046982|protein heterodimerization activity;GO:0001047|core promoter binding;GO:0046983|protein dimerization activity;GO:0001067|regulatory region nucleic acid binding;GO:0003705|transcription factor activity rna polymerase ii distal enhancer sequence specific binding;GO:0000981|rna polymerase ii transcription factor activity sequence specific dna binding;GO:0032403|protein complex binding;GO:…	hsa04930|type ii diabetes mellitus;hsa04950|maturity onset diabetes of the young
3.46291	1.79199	4.22144e-07	3.67097e-06	Up	Yes	7: 16899029- 16921611	155465	NM_176813.3	NP_789783.1	ENSG00000173467.4	ENST00000310398.2;ENST00000402239.3;ENST00000414935.1;ENST00000486448.1	AGR3	anterior gradient 3 [Source:HGNC Symbol;Acc:24167]	NA	GO:0005783|endoplasmic reticulum	GO:0001948|glycoprotein binding	NA
3.45652	1.78932	2.86017e-15	5.66632e-14	Up	Yes	4: 90645250- 90759466	6622	NM_001146054.1;;NM_000345.3;NM_001146055.1	NP_001139526.1;;NP_000336.1;NP_001139527.1	ENSG00000145335.11	ENST00000420646.2;ENST00000394989.2;ENST00000345009.4;ENST00000394986.1;ENST00000394991.3;ENST00000336904.3;ENST00000508895.1;ENST00000506244.1;ENST00000505199.1;ENST00000502987.1;ENST00000506691.1	SNCA	synuclein, alpha (non A4 component of amyloid precursor) [Source:HGNC Symbol;Acc:11138]	GO:0033674|positive regulation of kinase activity;GO:0051928|positive regulation of calcium ion transport;GO:0008277|regulation of g protein coupled receptor protein signaling pathway;GO:0050865|regulation of cell activation;GO:0006811|ion transport;GO:0031333|negative regulation of protein complex assembly;GO:0045321|leukocyte activation;GO:0097479|synaptic vesicle localization;GO:0018958|phenol…	GO:0031012|extracellular matrix;GO:0005635|nuclear envelope;GO:0005640|nuclear outer membrane;GO:0030141|secretory granule;GO:1990204|oxidoreductase complex;GO:0012506|vesicle membrane;GO:0031091|platelet alpha granule;GO:0031092|platelet alpha granule membrane;GO:0044306|neuron projection terminus;GO:0099568|cytoplasmic region;GO:0005840|ribosome;GO:0015629|actin cytoskeleton;GO:0070382|exocytic…	GO:0051219|phosphoprotein binding;GO:0061134|peptidase regulator activity;GO:0008092|cytoskeletal protein binding;GO:0042393|histone binding;GO:0000287|magnesium ion binding;GO:0048156|tau protein binding;GO:0001067|regulatory region nucleic acid binding;GO:0005509|calcium ion binding;GO:0005504|fatty acid binding;GO:0043274|phospholipase binding;GO:0004859|phospholipase inhibitor activity;GO:003…	hsa05010|alzheimers disease;hsa05012|parkinsons disease
3.4422	1.78333	4.72104e-13	7.86705e-12	Up	Yes	11: 65779312- 65780976	1474	NM_001323.3	NP_001314.1	ENSG00000175315.2	ENST00000312134.2	CST6	cystatin E/M [Source:HGNC Symbol;Acc:2478]	GO:0060429|epithelium development;GO:0045861|negative regulation of proteolysis;GO:0051336|regulation of hydrolase activity;GO:0052547|regulation of peptidase activity;GO:0044092|negative regulation of molecular function;GO:0043086|negative regulation of catalytic activity;GO:0008544|epidermis development;GO:0051346|negative regulation of hydrolase activity;GO:0051248|negative regulation of prote…	GO:0001533|cornified envelope	GO:0061134|peptidase regulator activity;GO:0098772|molecular function regulator;GO:0004857|enzyme inhibitor activity;GO:0030234|enzyme regulator activity;GO:0030414|peptidase inhibitor activity;GO:0004869|cysteine type endopeptidase inhibitor activity	NA
3.43223	1.77915	1.12446e-46	9.94448e-45	Up	Yes	1:183155373-183214035	3918	NM_018891.2;NM_005562.2	NP_061486.2;NP_005553.2	ENSG00000058085.10	ENST00000493293.1;ENST00000264144.4;ENST00000461729.1;ENST00000476255.1	LAMC2	laminin, gamma 2 [Source:HGNC Symbol;Acc:6493]	GO:0060429|epithelium development;GO:0031581|hemidesmosome assembly;GO:0034330|cell junction organization;GO:0008544|epidermis development;GO:0007044|cell substrate junction assembly;GO:0022617|extracellular matrix disassembly;GO:0034329|cell junction assembly;GO:0022411|cellular component disassembly;GO:0022610|biological adhesion;GO:0009888|tissue development;GO:0043062|extracellular structure …	GO:0031012|extracellular matrix;GO:0005605|basal lamina;GO:0099568|cytoplasmic region;GO:0048471|perinuclear region of cytoplasm;GO:0005604|basement membrane;GO:0005578|proteinaceous extracellular matrix;GO:0044420|extracellular matrix component;GO:0005615|extracellular space;GO:0005938|cell cortex	GO:1901681|sulfur compound binding;GO:0008201|heparin binding;GO:0005539|glycosaminoglycan binding	hsa04510|focal adhesion;hsa04512|ecm receptor interaction;hsa05200|pathways in cancer;hsa05222|small cell lung cancer
3.41968	1.77386	5.18478e-13	8.56596e-12	Up	Yes	13: 78109809- 78219398	8796	NM_001160706.1;;NM_003843.3;NM_144777.2	NP_001154178.1;;NP_003834.3;NP_659001.2	ENSG00000136155.12	ENST00000535157.1;ENST00000471491.1;ENST00000377246.3;ENST00000349847.3;ENST00000469982.1	SCEL	sciellin [Source:HGNC Symbol;Acc:10573]	GO:0060429|epithelium development;GO:0009790|embryo development;GO:0009913|epidermal cell differentiation;GO:0030216|keratinocyte differentiation;GO:0008544|epidermis development;GO:0043588|skin development;GO:0030855|epithelial cell differentiation;GO:0009888|tissue development	GO:0001533|cornified envelope	GO:0046914|transition metal ion binding;GO:0008270|zinc ion binding	NA
3.39529	1.76354	2.52294e-67	4.49184e-65	Up	Yes	1:151955391-151966866	6281	NM_002966.2	NP_002957.1	ENSG00000197747.4	ENST00000368811.3;ENST00000368809.1;ENST00000478574.1;ENST00000478348.1	S100A10	S100 calcium binding protein A10 [Source:HGNC Symbol;Acc:10487]	GO:0044091|membrane biogenesis;GO:0016050|vesicle organization;GO:0051099|positive regulation of binding;GO:0051336|regulation of hydrolase activity;GO:0010769|regulation of cell morphogenesis involved in differentiation;GO:0045184|establishment of protein localization;GO:0007009|plasma membrane organization;GO:1901888|regulation of cell junction assembly;GO:0031579|membrane raft organization;GO:…	GO:0098857|membrane microdomain;GO:0019898|extrinsic component of membrane;GO:0098589|membrane region;GO:0019897|extrinsic component of plasma membrane	GO:0046983|protein dimerization activity;GO:0042803|protein homodimerization activity;GO:0005509|calcium ion binding;GO:0044325|ion channel binding;GO:0042802|identical protein binding;GO:0008289|lipid binding	NA
3.37303	1.75404	3.56357e-29	1.59664e-27	Up	Yes	9: 32455300- 32526322	23586	NM_014314.3	NP_055129.2	ENSG00000107201.5	ENST00000379882.1;ENST00000379868.1;ENST00000379883.2;ENST00000542096.1;ENST00000545044.1	DDX58	DEAD (Asp-Glu-Ala-Asp) box polypeptide 58 [Source:HGNC Symbol;Acc:19102]	GO:0032648|regulation of interferon beta production;GO:1901698|response to nitrogen compound;GO:0098586|cellular response to virus;GO:0001817|regulation of cytokine production;GO:0002376|immune system process;GO:0032481|positive regulation of type i interferon production;GO:0032757|positive regulation of interleukin 8 production;GO:0050688|regulation of defense response to virus;GO:0048584|positi…	GO:0015629|actin cytoskeleton;GO:0031253|cell projection membrane;GO:0043296|apical junction complex;GO:0030054|cell junction;GO:0031256|leading edge membrane;GO:0005856|cytoskeleton;GO:0032587|ruffle membrane;GO:0005911|cell cell junction;GO:0098590|plasma membrane region;GO:0042995|cell projection;GO:0044463|cell projection part;GO:0001726|ruffle;GO:0031252|cell leading edge;GO:0098589|membrane…	GO:0003727|single stranded rna binding;GO:0016817|hydrolase activity acting on acid anhydrides;GO:0004386|helicase activity;GO:0003690|double stranded dna binding;GO:0046914|transition metal ion binding;GO:0042802|identical protein binding;GO:0032553|ribonucleotide binding;GO:0008270|zinc ion binding;GO:0003725|double stranded rna binding;GO:0030554|adenyl nucleotide binding;GO:0003723|rna binding	hsa04622|rig i like receptor signaling pathway;hsa04623|cytosolic dna sensing pathway
3.33331	1.73695	4.75487e-35	2.79731e-33	Up	Yes	9: 17579080- 17797127	6456	NM_003026.2	NP_003017.1	ENSG00000107295.8	ENST00000467085.1;ENST00000380607.4;ENST00000537391.1	SH3GL2	SH3-domain GRB2-like 2 [Source:HGNC Symbol;Acc:10831]	GO:0097479|synaptic vesicle localization;GO:0002504|antigen processing and presentation of peptide or polysaccharide antigen via mhc class ii;GO:1901184|regulation of erbb signaling pathway;GO:0002376|immune system process;GO:0051648|vesicle localization;GO:1901185|negative regulation of erbb signaling pathway;GO:0048002|antigen processing and presentation of peptide antigen;GO:0051649|establishm…	GO:0012506|vesicle membrane;GO:0030139|endocytic vesicle;GO:0030136|clathrin coated vesicle;GO:0044431|golgi apparatus part;GO:0030666|endocytic vesicle membrane;GO:0045334|clathrin coated endocytic vesicle;GO:0097708|intracellular vesicle;GO:0000139|golgi membrane;GO:0030662|coated vesicle membrane;GO:0030665|clathrin coated vesicle membrane;GO:0044433|cytoplasmic vesicle part;GO:0030135|coated …	GO:0042802|identical protein binding;GO:0008289|lipid binding	hsa04144|endocytosis
3.32429	1.73305	4.71959e-43	3.71283e-41	Up	Yes	7: 93514709- 93520303	7980	NM_001271003.1	NP_001257932.1	ENSG00000105825.7	ENST00000222543.5;ENST00000545378.1;ENST00000451238.1;ENST00000461482.1	TFPI2	tissue factor pathway inhibitor 2 [Source:HGNC Symbol;Acc:11761]	GO:0045861|negative regulation of proteolysis;GO:0051336|regulation of hydrolase activity;GO:0009611|response to wounding;GO:0050878|regulation of body fluid levels;GO:0042060|wound healing;GO:0052547|regulation of peptidase activity;GO:0044092|negative regulation of molecular function;GO:0043086|negative regulation of catalytic activity;GO:0051346|negative regulation of hydrolase activity;GO:005…	GO:0031012|extracellular matrix;GO:0005578|proteinaceous extracellular matrix	GO:0061134|peptidase regulator activity;GO:0005201|extracellular matrix structural constituent;GO:0004867|serine type endopeptidase inhibitor activity;GO:0098772|molecular function regulator;GO:0004857|enzyme inhibitor activity;GO:0030234|enzyme regulator activity;GO:0030414|peptidase inhibitor activity;GO:0005198|structural molecule activity	NA
3.31767	1.73017	3.38465e-25	1.24789e-23	Up	Yes	7: 16501106- 16570205	25928	NM_015464.2	NP_056279.1	ENSG00000171243.7	ENST00000307068.4;ENST00000396652.1	SOSTDC1	sclerostin domain containing 1 [Source:HGNC Symbol;Acc:21748]	GO:0090287|regulation of cellular response to growth factor stimulus;GO:0060429|epithelium development;GO:0060443|mammary gland morphogenesis;GO:0048730|epidermis morphogenesis;GO:0022612|gland morphogenesis;GO:0060828|regulation of canonical wnt signaling pathway;GO:0061180|mammary gland epithelium development;GO:0048729|tissue morphogenesis;GO:0002009|morphogenesis of an epithelium;GO:0030111|r…	GO:0005615|extracellular space	NA	NA
3.30589	1.72504	3.16523e-51	3.32006e-49	Up	Yes	6: 31802385- 31807541	50854	NM_001040438.1;;NM_001040437.1	NP_001035528.1;;NP_001035527.1	ENSG00000204387.8	ENST00000375640.3;ENST00000375641.2;ENST00000375635.2;ENST00000375638.3;ENST00000375639.2;ENST00000375642.2;ENST00000395789.1;ENST00000375633.1;ENST00000395788.3	C6orf48	chromosome 6 open reading frame 48 [Source:HGNC Symbol;Acc:19078]	NA	NA	NA	NA
3.28439	1.71563	3.03807e-56	3.84187e-54	Up	Yes	11:117070037-117075498	6876	NM_003186.3;;NM_001001522.1	NP_003177.2;;NP_001001522.1	ENSG00000149591.12	ENST00000392951.4;ENST00000525531.1;ENST00000278968.6;ENST00000529792.1;ENST00000533863.1;ENST00000530649.1;ENST00000532870.1;ENST00000529622.1	TAGLN	transgelin [Source:HGNC Symbol;Acc:11553]	GO:0060429|epithelium development;GO:0007517|muscle organ development;GO:0061061|muscle structure development;GO:0030855|epithelial cell differentiation;GO:0009888|tissue development	NA	GO:0008092|cytoskeletal protein binding;GO:0003779|actin binding	NA
3.28315	1.71508	4.70545e-13	7.85073e-12	Up	Yes	20: 43380449- 43438979	140730	NM_001205317.1	NP_001192246.1	ENSG00000101098.8	ENST00000372851.3;ENST00000541604.2	RIMS4	regulating synaptic membrane exocytosis 4 [Source:HGNC Symbol;Acc:16183]	GO:0032940|secretion by cell;GO:0046928|regulation of neurotransmitter secretion;GO:0017157|regulation of exocytosis;GO:0006836|neurotransmitter transport;GO:0016192|vesicle mediated transport;GO:0001505|regulation of neurotransmitter levels;GO:0042391|regulation of membrane potential;GO:0060627|regulation of vesicle mediated transport;GO:0046903|secretion;GO:0051046|regulation of secretion;GO:00…	GO:0097458|neuron part;GO:0030054|cell junction;GO:0045202|synapse;GO:0048786|presynaptic active zone;GO:0098590|plasma membrane region;GO:0098793|presynapse;GO:0098589|membrane region;GO:0044456|synapse part;GO:0097060|synaptic membrane	GO:0044325|ion channel binding	NA
3.28265	1.71486	2.40747e-08	2.51548e-07	Up	Yes	X:132669773-133119922	2719	NM_001164618.1;NM_001164617.1;NM_001164619.1	NP_001158090.1;NP_001158089.1;NP_001158091.1	ENSG00000147257.9	ENST00000370818.3;ENST00000394299.2;ENST00000543339.1;ENST00000406757.2	GPC3	glypican 3 [Source:HGNC Symbol;Acc:4451]	GO:0050680|negative regulation of epithelial cell proliferation;GO:0090175|regulation of establishment of planar polarity;GO:0090287|regulation of cellular response to growth factor stimulus;GO:0060429|epithelium development;GO:0010171|body morphogenesis;GO:0046324|regulation of glucose import;GO:0045861|negative regulation of proteolysis;GO:0009798|axis specification;GO:0045807|positive regulati…	GO:0031012|extracellular matrix;GO:0043202|lysosomal lumen;GO:0005773|vacuole;GO:0031226|intrinsic component of plasma membrane;GO:0044431|golgi apparatus part;GO:0005578|proteinaceous extracellular matrix;GO:0005775|vacuolar lumen;GO:0005615|extracellular space;GO:0044437|vacuolar part;GO:0000323|lytic vacuole;GO:0005794|golgi apparatus;GO:0005796|golgi lumen;GO:0046658|anchored component of pla…	GO:0061134|peptidase regulator activity;GO:1901681|sulfur compound binding;GO:0098772|molecular function regulator;GO:0043394|proteoglycan binding;GO:0004857|enzyme inhibitor activity;GO:0043395|heparan sulfate proteoglycan binding;GO:0030234|enzyme regulator activity;GO:0001948|glycoprotein binding;GO:0030414|peptidase inhibitor activity	NA
3.28087	1.71408	1.19887e-09	1.4305e-08	Up	Yes	9:112952328-112970469	401546	NM_001012993.2	NP_001013011.2	ENSG00000188959.9	ENST00000473442.1;ENST00000400613.4	C9orf152	chromosome 9 open reading frame 152 [Source:HGNC Symbol;Acc:31455]	NA	NA	NA	NA
3.26772	1.70828	2.42725e-14	4.4263e-13	Up	Yes	17: 8700436- 8702667	162387	NM_152599.3	NP_689812.3	ENSG00000185156.4	ENST00000329805.4	MFSD6L	major facilitator superfamily domain containing 6-like [Source:HGNC Symbol;Acc:26656]	NA	NA	NA	NA
3.2043	1.68001	1.26283e-26	5.01095e-25	Up	Yes	2:172378757-172414643	79901	NM_001256909.1;;NM_024843.3;NM_001127383.1	NP_001243838.1;;NP_079119.3;NP_001120855.1	ENSG00000071967.7	ENST00000409484.1;ENST00000468308.1;ENST00000321348.4;ENST00000375252.3;ENST00000474182.1;ENST00000494587.1;ENST00000445146.1	CYBRD1	cytochrome b reductase 1 [Source:HGNC Symbol;Acc:20797]	GO:0048878|chemical homeostasis;GO:0006879|cellular iron ion homeostasis;GO:0042592|homeostatic process;GO:0010035|response to inorganic substance;GO:0010038|response to metal ion;GO:0055076|transition metal ion homeostasis;GO:0055114|oxidation reduction process;GO:0050801|ion homeostasis;GO:1990267|response to transition metal nanoparticle;GO:0055082|cellular chemical homeostasis;GO:0046916|cell…	GO:0031253|cell projection membrane;GO:0005903|brush border;GO:0098862|cluster of actin based cell projections;GO:0098590|plasma membrane region;GO:0042995|cell projection;GO:0044463|cell projection part;GO:0098589|membrane region;GO:0031526|brush border membrane	GO:0016722|oxidoreductase activity oxidizing metal ions;GO:0016723|oxidoreductase activity oxidizing metal ions nad or nadp as acceptor;GO:0016491|oxidoreductase activity	NA
3.19827	1.67729	1.72229e-42	1.30923e-40	Up	Yes	12: 44902058- 45315631	4753	NM_001145109.1;NM_001145108.1;;NM_006159.2;NM_001145110.1;NM_001145107.1	NP_001138581.1;NP_001138580.1;;NP_006150.1;NP_001138582.1;NP_001138579.1	ENSG00000184613.6	ENST00000395487.2;ENST00000429094.2;ENST00000551601.1;ENST00000452445.2;ENST00000549027.1;ENST00000333837.4;ENST00000437801.2;ENST00000547636.1;ENST00000550139.1;ENST00000549668.1;ENST00000550313.1;ENST00000547751.1;ENST00000550462.1;ENST00000552993.1;ENST00000547172.1;ENST00000553120.1;ENST00000548826.1;ENST00000548531.1;ENST00000546415.1;ENST00000551949.1	NELL2	NEL-like 2 (chicken) [Source:HGNC Symbol;Acc:7751]	GO:0042592|homeostatic process;GO:0040008|regulation of growth;GO:0051259|protein oligomerization;GO:0070271|protein complex biogenesis;GO:0070206|protein trimerization;GO:0065003|macromolecular complex assembly;GO:0051260|protein homooligomerization;GO:0071822|protein complex subunit organization;GO:0070207|protein homotrimerization;GO:0019725|cellular homeostasis;GO:0060249|anatomical structure…	GO:0097458|neuron part;GO:0043005|neuron projection;GO:0005615|extracellular space;GO:0044297|cell body;GO:0042995|cell projection;GO:0036477|somatodendritic compartment;GO:0043204|perikaryon;GO:0030425|dendrite	GO:0005080|protein kinase c binding;GO:1901681|sulfur compound binding;GO:0019900|kinase binding;GO:0008201|heparin binding;GO:0005509|calcium ion binding;GO:0005539|glycosaminoglycan binding;GO:0042802|identical protein binding;GO:0019899|enzyme binding	NA
3.18979	1.67346	1.64296e-78	3.70516e-76	Up	Yes	12:106457118-106533811	9891	NM_014840.2	NP_055655.1	ENSG00000074590.9	ENST00000261402.2;ENST00000553094.1;ENST00000549704.1;ENST00000548902.1	NUAK1	NUAK family, SNF1-like kinase, 1 [Source:HGNC Symbol;Acc:14311]	GO:2000772|regulation of cellular senescence;GO:0010921|regulation of phosphatase activity;GO:0051336|regulation of hydrolase activity;GO:1902531|regulation of intracellular signal transduction;GO:0035556|intracellular signal transduction;GO:0080134|regulation of response to stress;GO:0006796|phosphate containing compound metabolic process;GO:0006468|protein phosphorylation;GO:0035303|regulation …	GO:0015630|microtubule cytoskeleton;GO:0005856|cytoskeleton;GO:0005730|nucleolus	GO:0004672|protein kinase activity;GO:0016301|kinase activity;GO:0032553|ribonucleotide binding;GO:0004674|protein serine threonine kinase activity;GO:0002039|p53 binding;GO:0030554|adenyl nucleotide binding;GO:0016772|transferase activity transferring phosphorus containing groups	NA
3.17654	1.66746	9.70193e-26	3.67722e-24	Up	Yes	7: 20370325- 20455377	3696	NM_002214.2	NP_002205.1	ENSG00000105855.5	ENST00000537992.1;ENST00000478974.1;ENST00000222573.4;ENST00000460204.1;ENST00000477859.1	ITGB8	integrin, beta 8 [Source:HGNC Symbol;Acc:6163]	GO:0010629|negative regulation of gene expression;GO:0051216|cartilage development;GO:0007160|cell matrix adhesion;GO:0001573|ganglioside metabolic process;GO:0001501|skeletal system development;GO:0010628|positive regulation of gene expression;GO:1901135|carbohydrate derivative metabolic process;GO:0031589|cell substrate adhesion;GO:0060674|placenta blood vessel development;GO:0006665|sphingolip…	GO:0098802|plasma membrane receptor complex;GO:0031226|intrinsic component of plasma membrane;GO:0098636|protein complex involved in cell adhesion;GO:0009986|cell surface;GO:0098796|membrane protein complex;GO:0043235|receptor complex;GO:0098797|plasma membrane protein complex	GO:0004872|receptor activity;GO:0005102|receptor binding	hsa04510|focal adhesion;hsa04512|ecm receptor interaction;hsa04514|cell adhesion molecules cams;hsa04810|regulation of actin cytoskeleton;hsa05410|hypertrophic cardiomyopathy hcm;hsa05412|arrhythmogenic right ventricular cardiomyopathy arvc;hsa05414|dilated cardiomyopathy
3.17613	1.66727	5.67354e-27	2.29846e-25	Up	Yes	13: 99336055- 99404908	6564	NM_005073.3	NP_005064.1	ENSG00000088386.11	ENST00000376503.5;ENST00000376494.1	SLC15A1	solute carrier family 15 (oligopeptide transporter), member 1 [Source:HGNC Symbol;Acc:10920]	GO:0006811|ion transport;GO:0007586|digestion;GO:0042886|amide transport;GO:0045184|establishment of protein localization;GO:0015672|monovalent inorganic cation transport;GO:0006812|cation transport;GO:0071705|nitrogen compound transport;GO:0008104|protein localization;GO:0006818|hydrogen transport;GO:0055085|transmembrane transport;GO:0015833|peptide transport	GO:0031226|intrinsic component of plasma membrane;GO:0005903|brush border;GO:0098862|cluster of actin based cell projections	GO:0008324|cation transmembrane transporter activity;GO:0042887|amide transmembrane transporter activity;GO:0022804|active transmembrane transporter activity;GO:0022857|transmembrane transporter activity;GO:0015294|solute cation symporter activity;GO:0015295|solute proton symporter activity;GO:0015291|secondary active transmembrane transporter activity;GO:0015293|symporter activity;GO:0005215|tra…	NA
3.17347	1.66606	1.93191e-25	7.22116e-24	Up	Yes	6:133561736-133853258	2070	NM_004100.4;NM_172105.3;NM_172103.3	NP_004091.3;NP_742103.1;NP_742101.2	ENSG00000112319.13	ENST00000452339.2;ENST00000430974.2;ENST00000367895.5;ENST00000355167.3;ENST00000441015.1;ENST00000355286.6;ENST00000531901.1;ENST00000525849.1;ENST00000531861.1;ENST00000431403.2;ENST00000421413.2;ENST00000525614.1;ENST00000497350.2;ENST00000532518.1	EYA4	eyes absent homolog 4 (Drosophila) [Source:HGNC Symbol;Acc:3522]	GO:0051276|chromosome organization;GO:0050877|neurological system process;GO:0007600|sensory perception;GO:0050954|sensory perception of mechanical stimulus;GO:0006281|dna repair;GO:0016568|chromatin modification;GO:0050953|sensory perception of light stimulus;GO:0006796|phosphate containing compound metabolic process;GO:0006325|chromatin organization;GO:0003008|system process;GO:0016311|dephosph…	NA	GO:0016788|hydrolase activity acting on ester bonds;GO:0042578|phosphoric ester hydrolase activity;GO:0004725|protein tyrosine phosphatase activity	NA
3.16908	1.66406	1.2163e-29	5.56007e-28	Up	Yes	12:117476728-117537284	54997	NM_017899.3;NM_001168325.1	NP_060369.3;NP_001161797.1	ENSG00000088992.13	ENST00000470612.1;ENST00000335209.7;ENST00000392545.4;ENST00000541210.1;ENST00000549210.1;ENST00000462502.1;ENST00000535198.1;ENST00000482176.1;ENST00000552139.1	TESC	tescalcin [Source:HGNC Symbol;Acc:26065]	GO:1903708|positive regulation of hemopoiesis;GO:0033673|negative regulation of kinase activity;GO:0006886|intracellular protein transport;GO:0001101|response to acid chemical;GO:0071396|cellular response to lipid;GO:0051604|protein maturation;GO:0032411|positive regulation of transporter activity;GO:0045184|establishment of protein localization;GO:0043549|regulation of kinase activity;GO:0007009…	GO:0031253|cell projection membrane;GO:0031256|leading edge membrane;GO:0032587|ruffle membrane;GO:0030027|lamellipodium;GO:0098590|plasma membrane region;GO:0042995|cell projection;GO:0044463|cell projection part;GO:0001726|ruffle;GO:0031252|cell leading edge;GO:0098589|membrane region	GO:0019212|phosphatase inhibitor activity;GO:0000287|magnesium ion binding;GO:0019210|kinase inhibitor activity;GO:0046983|protein dimerization activity;GO:0042803|protein homodimerization activity;GO:0019207|kinase regulator activity;GO:0005509|calcium ion binding;GO:0098772|molecular function regulator;GO:0042802|identical protein binding;GO:0004857|enzyme inhibitor activity;GO:0030234|enzyme r…	NA
3.15629	1.65823	3.79146e-11	5.36634e-10	Up	Yes	8:120428546-120436593	4856	NM_002514.3	NP_002505.1	ENSG00000136999.4	ENST00000259526.3;ENST00000520082.1	NOV	nephroblastoma overexpressed [Source:HGNC Symbol;Acc:7885]	GO:0042992|negative regulation of transcription factor import into nucleus;GO:0048646|anatomical structure formation involved in morphogenesis;GO:0051216|cartilage development;GO:0060326|cell chemotaxis;GO:0051154|negative regulation of striated muscle cell differentiation;GO:0051148|negative regulation of muscle cell differentiation;GO:0048584|positive regulation of response to stimulus;GO:00106…	GO:0031012|extracellular matrix;GO:0097458|neuron part;GO:0030424|axon;GO:0030054|cell junction;GO:0005578|proteinaceous extracellular matrix;GO:0043005|neuron projection;GO:0005911|cell cell junction;GO:0044297|cell body;GO:0042995|cell projection;GO:0036477|somatodendritic compartment;GO:0005921|gap junction;GO:0030425|dendrite	GO:1901681|sulfur compound binding;GO:0008201|heparin binding;GO:0005539|glycosaminoglycan binding;GO:0005520|insulin like growth factor binding;GO:0032403|protein complex binding;GO:0008083|growth factor activity;GO:0005178|integrin binding;GO:0005112|notch binding;GO:0050839|cell adhesion molecule binding;GO:0005102|receptor binding;GO:0044877|macromolecular complex binding;GO:0019838|growth fa…	NA
3.15354	1.65697	3.62568e-49	3.38338e-47	Up	Yes	4: 85504132- 85572491	1040	NM_001263.3	NP_001254.2	ENSG00000163624.5	ENST00000295887.5;ENST00000511298.1	CDS1	CDP-diacylglycerol synthase (phosphatidate cytidylyltransferase) 1 [Source:HGNC Symbol;Acc:1800]	GO:0006644|phospholipid metabolic process;GO:0097164|ammonium ion metabolic process;GO:0046470|phosphatidylcholine metabolic process;GO:0046488|phosphatidylinositol metabolic process;GO:0006656|phosphatidylcholine biosynthetic process;GO:0006661|phosphatidylinositol biosynthetic process;GO:0044711|single organism biosynthetic process;GO:0044281|small molecule metabolic process;GO:1901615|organic …	GO:0044432|endoplasmic reticulum part;GO:0042175|nuclear outer membrane endoplasmic reticulum membrane network;GO:0005783|endoplasmic reticulum	GO:0016780|phosphotransferase activity for other substituted phosphate groups;GO:0016772|transferase activity transferring phosphorus containing groups;GO:0016779|nucleotidyltransferase activity	hsa00564|glycerophospholipid metabolism;hsa04070|phosphatidylinositol signaling system
3.15286	1.65666	8.13894e-42	5.92086e-40	Up	Yes	1: 39876151- 39882154	643314	NM_015038.1	NP_055853.1	ENSG00000255103.1	ENST00000530275.1	KIAA0754	KIAA0754 [Source:HGNC Symbol;Acc:29111]	NA	NA	NA	NA
3.10571	1.63492	3.85581e-46	3.32312e-44	Up	Yes	10: 91152303- 91163745	3434	NM_001270927.1;NM_001270928.1	NP_001257856.1;NP_001257857.1	ENSG00000185745.8	ENST00000371804.3;ENST00000546318.1	IFIT1	interferon-induced protein with tetratricopeptide repeats 1 [Source:HGNC Symbol;Acc:5407]	GO:1901698|response to nitrogen compound;GO:0043393|regulation of protein binding;GO:0048878|chemical homeostasis;GO:0002376|immune system process;GO:0006886|intracellular protein transport;GO:0050688|regulation of defense response to virus;GO:0051336|regulation of hydrolase activity;GO:0071407|cellular response to organic cyclic compound;GO:0046719|regulation by virus of viral protein levels in …	GO:0018995|host	GO:0003723|rna binding	NA
3.10491	1.63455	1.17336e-12	1.89686e-11	Up	Yes	5:140800762-140891835	56105	NM_018914.2	NP_061737.1	ENSG00000253873.1	ENST00000398587.2;ENST00000518882.1	PCDHGA11	protocadherin gamma subfamily A, 11 [Source:HGNC Symbol;Acc:8698]	GO:0098609|cell cell adhesion;GO:0007156|homophilic cell adhesion via plasma membrane adhesion molecules;GO:0098742|cell cell adhesion via plasma membrane adhesion molecules;GO:0022610|biological adhesion	NA	GO:0005509|calcium ion binding	NA
3.10464	1.63443	2.38264e-48	2.19316e-46	Up	Yes	7:129710350-129775560	23008	NM_014997.3	NP_055812.1	ENSG00000128607.9	ENST00000335420.5;ENST00000463413.1;ENST00000468226.1;ENST00000495724.1	KLHDC10	kelch domain containing 10 [Source:HGNC Symbol;Acc:22194]	NA	NA	NA	NA
3.10335	1.63383	3.95058e-10	4.97722e-09	Up	Yes	9:139889087-139891255	9022	NM_004669.2	NP_004660.2	ENSG00000169583.12	ENST00000480181.1;ENST00000494426.1;ENST00000473911.1	CLIC3	chloride intracellular channel 3 [Source:HGNC Symbol;Acc:2064]	GO:0006811|ion transport;GO:0006790|sulfur compound metabolic process;GO:0098656|anion transmembrane transport;GO:0015698|inorganic anion transport;GO:0006518|peptide metabolic process;GO:0006820|anion transport;GO:0034220|ion transmembrane transport;GO:0006821|chloride transport;GO:0043603|cellular amide metabolic process;GO:0006575|cellular modified amino acid metabolic process;GO:1901564|organ…	GO:0034707|chloride channel complex;GO:1990351|transporter complex;GO:0098796|membrane protein complex	GO:0005244|voltage gated ion channel activity;GO:0016765|transferase activity transferring alkyl or aryl other than methyl groups;GO:0015103|inorganic anion transmembrane transporter activity;GO:0022836|gated channel activity;GO:0022803|passive transmembrane transporter activity;GO:0005253|anion channel activity;GO:0008509|anion transmembrane transporter activity;GO:0004364|glutathione transferas…	NA
3.1024	1.63338	3.63741e-20	1.019e-18	Up	Yes	1: 64936428- 65158741	57685	NM_020925.2	NP_065976.2	ENSG00000158966.9	ENST00000371073.2;ENST00000290039.5;ENST00000495994.1;ENST00000470527.1;ENST00000486580.1	CACHD1	cache domain containing 1 [Source:HGNC Symbol;Acc:29314]	GO:0006811|ion transport;GO:0030001|metal ion transport;GO:0006812|cation transport;GO:0006816|calcium ion transport;GO:0072511|divalent inorganic cation transport	NA	NA	NA
3.06136	1.61417	8.2063e-18	1.96183e-16	Up	Yes	7: 42948325- 42951904	79020	NM_001099858.1	NP_001093328.1	ENSG00000136197.8	ENST00000350427.4;ENST00000447342.1;ENST00000431882.2;ENST00000438029.1;ENST00000425683.1;ENST00000432637.1	C7orf25	chromosome 7 open reading frame 25 [Source:HGNC Symbol;Acc:21703]	NA	NA	NA	NA
3.04933	1.60849	5.44144e-07	4.65411e-06	Up	Yes	X: 38008589- 38080696	8406	NM_001170751.1;NM_001170752.1;NM_001170750.1;NM_006307.4	NP_001164222.1;NP_001164223.1;NP_001164221.1;NP_006298.1	ENSG00000101955.10	ENST00000432886.2;ENST00000538295.1;ENST00000544439.1;ENST00000378533.3;ENST00000343800.6;ENST00000479015.1;ENST00000461865.1	SRPX	sushi-repeat containing protein, X-linked [Source:HGNC Symbol;Acc:11309]	GO:0048584|positive regulation of response to stimulus;GO:0010647|positive regulation of cell communication;GO:0016050|vesicle organization;GO:0034976|response to endoplasmic reticulum stress;GO:0016192|vesicle mediated transport;GO:0001845|phagolysosome assembly;GO:0006914|autophagy;GO:0090382|phagosome maturation;GO:2001241|positive regulation of extrinsic apoptotic signaling pathway in absence…	GO:0005776|autophagosome;GO:0005773|vacuole;GO:0009986|cell surface;GO:0005783|endoplasmic reticulum	NA	NA
3.03579	1.60207	7.33288e-41	5.19483e-39	Up	Yes	1: 948803- 949920	9636	NM_005101.3	NP_005092.1	ENSG00000187608.5	ENST00000379389.4	ISG15	ISG15 ubiquitin-like modifier [Source:HGNC Symbol;Acc:4053]	GO:1903321|negative regulation of protein modification by small protein conjugation or removal;GO:0045648|positive regulation of erythrocyte differentiation;GO:0044248|cellular catabolic process;GO:1903708|positive regulation of hemopoiesis;GO:0001817|regulation of cytokine production;GO:0002376|immune system process;GO:0032649|regulation of interferon gamma production;GO:0048525|negative regulat…	NA	NA	hsa04622|rig i like receptor signaling pathway
3.03367	1.60106	1.30338e-14	2.43592e-13	Up	Yes	6: 3722848- 3752260	221749	NM_183373.3	NP_899229.2	ENSG00000168994.9	ENST00000477592.2;ENST00000380277.2;ENST00000380283.4;ENST00000485986.1	PXDC1	PX domain containing 1 [Source:HGNC Symbol;Acc:21361]	NA	NA	NA	NA
3.02991	1.59928	8.88047e-12	1.3381e-10	Up	Yes	4: 74902306- 74904524	2921	NM_002090.2	NP_002081.2	ENSG00000163734.4	ENST00000296026.4;ENST00000511669.1;ENST00000502974.1;ENST00000510390.1	CXCL3	chemokine (C-X-C motif) ligand 3 [Source:HGNC Symbol;Acc:4604]	GO:0097529|myeloid leukocyte migration;GO:0060326|cell chemotaxis;GO:0002376|immune system process;GO:0048584|positive regulation of response to stimulus;GO:0040017|positive regulation of locomotion;GO:0019221|cytokine mediated signaling pathway;GO:0002685|regulation of leukocyte migration;GO:0030595|leukocyte chemotaxis;GO:0006952|defense response;GO:0048870|cell motility;GO:0032103|positive reg…	GO:0005615|extracellular space	GO:0008009|chemokine activity;GO:0042379|chemokine receptor binding;GO:0045236|cxcr chemokine receptor binding;GO:0001664|g protein coupled receptor binding;GO:0005102|receptor binding;GO:0005125|cytokine activity;GO:0005126|cytokine receptor binding	hsa04060|cytokine cytokine receptor interaction;hsa04062|chemokine signaling pathway
3.01307	1.59124	7.91617e-23	2.58729e-21	Up	Yes	13: 27131840- 27263085	10810	NM_006646.5	NP_006637.2	ENSG00000132970.8	ENST00000361042.4;ENST00000335327.5;ENST00000496788.1	WASF3	WAS protein family, member 3 [Source:HGNC Symbol;Acc:12734]	GO:0030029|actin filament based process;GO:0030031|cell projection assembly;GO:0007010|cytoskeleton organization;GO:0021782|glial cell development;GO:0031641|regulation of myelination;GO:0051960|regulation of nervous system development;GO:0051962|positive regulation of nervous system development;GO:0008154|actin polymerization or depolymerization;GO:0043623|cellular protein complex assembly;GO:00…	GO:0005856|cytoskeleton;GO:0030027|lamellipodium;GO:0042995|cell projection;GO:0031252|cell leading edge	GO:0008092|cytoskeletal protein binding;GO:0003779|actin binding	hsa04520|adherens junction;hsa04666|fc gamma r mediated phagocytosis
3.00756	1.58859	8.05096e-16	1.68634e-14	Up	Yes	15: 84115980- 84287495	6457	NM_003027.3	NP_003018.3	ENSG00000140600.12	ENST00000492099.1;ENST00000427482.2;ENST00000563901.1;ENST00000535412.1;ENST00000324537.5;ENST00000434347.1;ENST00000564054.1;ENST00000467735.2	SH3GL3	SH3-domain GRB2-like 3 [Source:HGNC Symbol;Acc:10832]	GO:0016192|vesicle mediated transport;GO:0006897|endocytosis;GO:0007417|central nervous system development	GO:0005773|vacuole;GO:0031901|early endosome membrane;GO:0044437|vacuolar part;GO:0044440|endosomal part;GO:0005769|early endosome;GO:0005768|endosome;GO:0005774|vacuolar membrane	GO:0042802|identical protein binding;GO:0008289|lipid binding	hsa04144|endocytosis
2.99926	1.58461	2.84939e-15	5.65323e-14	Up	Yes	9: 36036430- 36124448	8434	NM_021111.2	NP_066934.1	ENSG00000122707.7	ENST00000377966.3;ENST00000475774.1;ENST00000479053.1	RECK	reversion-inducing-cysteine-rich protein with kazal motifs [Source:HGNC Symbol;Acc:11345]	GO:0045861|negative regulation of proteolysis;GO:0051336|regulation of hydrolase activity;GO:0040013|negative regulation of locomotion;GO:0035136|forelimb morphogenesis;GO:0009790|embryo development;GO:0071695|anatomical structure maturation;GO:0035115|embryonic forelimb morphogenesis;GO:0048736|appendage development;GO:0052547|regulation of peptidase activity;GO:0044092|negative regulation of mo…	GO:0031225|anchored component of membrane	GO:0061134|peptidase regulator activity;GO:0004867|serine type endopeptidase inhibitor activity;GO:0098772|molecular function regulator;GO:0004857|enzyme inhibitor activity;GO:0030234|enzyme regulator activity;GO:0030414|peptidase inhibitor activity;GO:0008191|metalloendopeptidase inhibitor activity	NA
2.98372	1.57711	4.00221e-28	1.71917e-26	Up	Yes	11: 57480072- 57508445	51075	NM_001144012.2;NM_015959.3	NP_001137484.1;NP_057043.1	ENSG00000213593.5	ENST00000524972.1;ENST00000378312.4;ENST00000530114.1;ENST00000278422.4;ENST00000525035.1;ENST00000533602.1;ENST00000528110.1;ENST00000529403.1;ENST00000528042.1	TMX2	thioredoxin-related transmembrane protein 2 [Source:HGNC Symbol;Acc:30739]	GO:0042592|homeostatic process;GO:0045454|cell redox homeostasis;GO:0019725|cellular homeostasis	NA	NA	NA
2.95712	1.56419	9.97039e-11	1.33972e-09	Up	Yes	19: 5842899- 5851485	2525	NM_001097641.1;NM_000149.3;NM_001097640.1;NM_001097639.1	NP_001091110;NP_000140;NP_001091109;NP_001091108	ENSG00000171124.8	ENST00000458379.2;ENST00000303225.6;ENST00000589918.1;ENST00000589620.1;ENST00000589714.1;ENST00000587048.1;ENST00000585715.1;ENST00000587183.1;ENST00000593144.1;ENST00000588539.1	FUT3	fucosyltransferase 3 (galactoside 3(4)-L-fucosyltransferase, Lewis blood group) [Source:HGNC Symbol;Acc:4014]	GO:0009311|oligosaccharide metabolic process;GO:0044711|single organism biosynthetic process;GO:1901135|carbohydrate derivative metabolic process;GO:1901137|carbohydrate derivative biosynthetic process;GO:0016051|carbohydrate biosynthetic process;GO:0005975|carbohydrate metabolic process;GO:0009312|oligosaccharide biosynthetic process;GO:0036065|fucosylation;GO:0008037|cell recognition;GO:0009988…	GO:0005795|golgi stack;GO:0031985|golgi cisterna;GO:0044431|golgi apparatus part;GO:0000139|golgi membrane;GO:0005794|golgi apparatus;GO:0032580|golgi cisterna membrane;GO:0031984|organelle subcompartment	GO:0016758|transferase activity transferring hexosyl groups;GO:0016757|transferase activity transferring glycosyl groups;GO:0008417|fucosyltransferase activity	hsa00601|glycosphingolipid biosynthesis lacto and neolacto series
2.95452	1.56292	1.68236e-36	1.03005e-34	Up	Yes	11: 57471186- 57479693	219541	NM_153450.1	NP_703151.1	ENSG00000156603.10	ENST00000337672.2;ENST00000431606.2;ENST00000528205.1;ENST00000534677.1	MED19	mediator complex subunit 19 [Source:HGNC Symbol;Acc:29600]	GO:0006357|regulation of transcription from rna polymerase ii promoter	GO:0044451|nucleoplasm part;GO:0016592|mediator complex	GO:0001076|transcription factor activity rna polymerase ii transcription factor binding;GO:0000988|transcription factor activity protein binding;GO:0001104|rna polymerase ii transcription cofactor activity	NA
2.95005	1.56074	6.98774e-21	2.05994e-19	Up	Yes	17: 73823306- 73840798	201294	NM_199242.2	NP_954712.1	ENSG00000092929.7	ENST00000589670.1;ENST00000207549.4;ENST00000412096.2;ENST00000586519.1;ENST00000590856.1;ENST00000586930.1;ENST00000591563.1;ENST00000591616.1;ENST00000586147.1;ENST00000587105.1;ENST00000587504.1;ENST00000592386.1;ENST00000590762.1;ENST00000587495.1;ENST00000585574.1;ENST00000586108.1;ENST00000588774.1	UNC13D	unc-13 homolog D (C. elegans) [Source:HGNC Symbol;Acc:23147]	GO:0050865|regulation of cell activation;GO:0048646|anatomical structure formation involved in morphogenesis;GO:0045321|leukocyte activation;GO:0043299|leukocyte degranulation;GO:0002376|immune system process;GO:0032940|secretion by cell;GO:0010769|regulation of cell morphogenesis involved in differentiation;GO:0033006|regulation of mast cell activation involved in immune response;GO:0017157|regu…	GO:0030141|secretory granule;GO:0070382|exocytic vesicle;GO:0005773|vacuole;GO:0099503|secretory vesicle;GO:0030136|clathrin coated vesicle;GO:0097708|intracellular vesicle;GO:0005770|late endosome;GO:0000323|lytic vacuole;GO:0030135|coated vesicle;GO:0030133|transport vesicle;GO:0055037|recycling endosome;GO:0005768|endosome	GO:0017137|rab gtpase binding;GO:0019899|enzyme binding;GO:0051020|gtpase binding	NA
2.93855	1.55511	7.03333e-08	6.88109e-07	Up	Yes	4:150999426-151178609	166614	NM_001040260.3;;NM_001040261.4	NP_001035350.2;;NP_001035351.4	ENSG00000170390.10	ENST00000296550.7;ENST00000411937.2;ENST00000506325.1;ENST00000302176.8;ENST00000507694.1	DCLK2	doublecortin-like kinase 2 [Source:HGNC Symbol;Acc:19002]	GO:0021884|forebrain neuron development;GO:0048666|neuron development;GO:0030900|forebrain development;GO:0021872|forebrain generation of neurons;GO:0035556|intracellular signal transduction;GO:0021766|hippocampus development;GO:0021543|pallium development;GO:0006796|phosphate containing compound metabolic process;GO:0006468|protein phosphorylation;GO:0021953|central nervous system neuron differe…	GO:0005856|cytoskeleton	GO:0004672|protein kinase activity;GO:0016301|kinase activity;GO:0032553|ribonucleotide binding;GO:0004674|protein serine threonine kinase activity;GO:0030554|adenyl nucleotide binding;GO:0016772|transferase activity transferring phosphorus containing groups	NA
2.9337	1.55272	5.89823e-26	2.26088e-24	Up	Yes	12:105380088-105443515	121053	NM_152318.2	NP_689531.2	ENSG00000151131.5	ENST00000552951.1;ENST00000280749.5;ENST00000548583.1	C12orf45	chromosome 12 open reading frame 45 [Source:HGNC Symbol;Acc:28628]	NA	NA	NA	NA
2.9311	1.55144	2.31618e-28	1.00129e-26	Up	Yes	4:113066553-113116412	132720	NM_152400.2	NP_689613.1	ENSG00000174749.5	ENST00000309733.5	C4orf32	chromosome 4 open reading frame 32 [Source:HGNC Symbol;Acc:26813]	NA	NA	NA	NA
2.91998	1.54596	1.66797e-49	1.56731e-47	Up	Yes	4: 79472673- 79531597	306	NM_005139.2	NP_005130.1	ENSG00000138772.8	ENST00000264908.6;ENST00000512884.1;ENST00000512542.1;ENST00000503570.2;ENST00000510502.1;ENST00000512373.1;ENST00000514171.1;ENST00000508214.1;ENST00000505805.1;ENST00000503776.1	ANXA3	annexin A3 [Source:HGNC Symbol;Acc:541]	GO:0045321|leukocyte activation;GO:0031100|organ regeneration;GO:0043299|leukocyte degranulation;GO:0002376|immune system process;GO:0048545|response to steroid hormone;GO:0032940|secretion by cell;GO:0031960|response to corticosteroid;GO:0040017|positive regulation of locomotion;GO:1904018|positive regulation of vasculature development;GO:0010632|regulation of epithelial cell migration;GO:005105…	GO:0045335|phagocytic vesicle;GO:0030141|secretory granule;GO:0012506|vesicle membrane;GO:0099503|secretory vesicle;GO:0030139|endocytic vesicle;GO:0097458|neuron part;GO:0030424|axon;GO:0030666|endocytic vesicle membrane;GO:0042581|specific granule;GO:0097708|intracellular vesicle;GO:0043005|neuron projection;GO:0030670|phagocytic vesicle membrane;GO:0044433|cytoplasmic vesicle part;GO:0044297|c…	GO:0005509|calcium ion binding;GO:0048306|calcium dependent protein binding;GO:0004859|phospholipase inhibitor activity;GO:0055102|lipase inhibitor activity;GO:0098772|molecular function regulator;GO:0004857|enzyme inhibitor activity;GO:0030234|enzyme regulator activity;GO:0008289|lipid binding;GO:0005543|phospholipid binding;GO:0005544|calcium dependent phospholipid binding	NA
2.9193	1.54562	1.49107e-21	4.56463e-20	Up	Yes	X: 34645181- 34675405	83604	NM_031442.3	NP_113630.1	ENSG00000147027.3	ENST00000275954.3	TMEM47	transmembrane protein 47 [Source:HGNC Symbol;Acc:18515]	GO:0098609|cell cell adhesion;GO:0022610|biological adhesion	GO:0030054|cell junction;GO:0005911|cell cell junction	NA	NA
2.89036	1.53125	3.63285e-09	4.14819e-08	Up	Yes	12: 12878851- 12982909	81575	NM_001130415.1;NM_030817.2	NP_001123887.1;NP_110444.3	ENSG00000178878.8	ENST00000540583.1;ENST00000534843.1;ENST00000326765.6;ENST00000588943.1;ENST00000356591.4	APOLD1	apolipoprotein L domain containing 1 [Source:HGNC Symbol;Acc:25268]	GO:0048646|anatomical structure formation involved in morphogenesis;GO:0042157|lipoprotein metabolic process;GO:0045601|regulation of endothelial cell differentiation;GO:0001775|cell activation;GO:0030856|regulation of epithelial cell differentiation;GO:0070482|response to oxygen levels;GO:2000026|regulation of multicellular organismal development;GO:0048514|blood vessel morphogenesis;GO:0045595|…	NA	GO:0008289|lipid binding	NA
2.88856	1.53035	4.54361e-13	7.59008e-12	Up	Yes	1: 35246790- 35251970	2707	NM_024009.2;NM_001005752.1	NP_076872.1;NP_001005752.1	ENSG00000188910.7	ENST00000373366.2;ENST00000373362.3	GJB3	gap junction protein, beta 3, 31kDa [Source:HGNC Symbol;Acc:4285]	GO:0050877|neurological system process;GO:0007600|sensory perception;GO:0009792|embryo development ending in birth or egg hatching;GO:0050954|sensory perception of mechanical stimulus;GO:0009790|embryo development;GO:0001701|in utero embryonic development;GO:0061458|reproductive system development;GO:0003008|system process;GO:0003006|developmental process involved in reproduction;GO:0001890|place…	GO:0030054|cell junction;GO:0005922|connexon complex;GO:0098796|membrane protein complex;GO:0005911|cell cell junction;GO:0098797|plasma membrane protein complex;GO:0005921|gap junction	GO:0022803|passive transmembrane transporter activity;GO:0022829|wide pore channel activity;GO:0022857|transmembrane transporter activity;GO:0005243|gap junction channel activity;GO:0005215|transporter activity	NA
2.8861	1.52912	3.8377e-20	1.06848e-18	Up	Yes	6: 76001575- 76203454	27145	NM_015687.2	NP_056502.1	ENSG00000118407.10	ENST00000393004.2;ENST00000237172.7;ENST00000498523.1;ENST00000370020.1	FILIP1	filamin A interacting protein 1 [Source:HGNC Symbol;Acc:21015]	NA	GO:0005856|cytoskeleton	NA	NA
2.88508	1.52861	3.08485e-18	7.5345e-17	Up	Yes	7: 81575760- 82073114	781	NM_000722.2	NP_000713.2	ENSG00000153956.11	ENST00000356860.3;ENST00000356253.5;ENST00000535308.1;ENST00000469297.1;ENST00000486539.1;ENST00000443883.1;ENST00000466806.1;ENST00000464354.1;ENST00000475237.1;ENST00000492734.1;ENST00000423588.1;ENST00000461275.1;ENST00000484706.1	CACNA2D1	calcium channel, voltage-dependent, alpha 2/delta subunit 1 [Source:HGNC Symbol;Acc:1399]	GO:0051928|positive regulation of calcium ion transport;GO:0006811|ion transport;GO:0051899|membrane depolarization;GO:0048878|chemical homeostasis;GO:0003013|circulatory system process;GO:2001259|positive regulation of cation channel activity;GO:0030029|actin filament based process;GO:0086010|membrane depolarization during action potential;GO:0030001|metal ion transport;GO:0032411|positive regul…	GO:0005891|voltage gated calcium channel complex;GO:0034703|cation channel complex;GO:1990351|transporter complex;GO:0098796|membrane protein complex;GO:0016528|sarcoplasm;GO:0030315|t tubule;GO:0042383|sarcolemma;GO:0005783|endoplasmic reticulum;GO:0034704|calcium channel complex;GO:0098797|plasma membrane protein complex	GO:0005244|voltage gated ion channel activity;GO:0072509|divalent inorganic cation transmembrane transporter activity;GO:0022843|voltage gated cation channel activity;GO:0046873|metal ion transmembrane transporter activity;GO:0022836|gated channel activity;GO:0022803|passive transmembrane transporter activity;GO:0008324|cation transmembrane transporter activity;GO:0015085|calcium ion transmembran…	hsa04010|mapk signaling pathway;hsa04260|cardiac muscle contraction;hsa05410|hypertrophic cardiomyopathy hcm;hsa05412|arrhythmogenic right ventricular cardiomyopathy arvc;hsa05414|dilated cardiomyopathy
2.87746	1.5248	1.06931e-55	1.32742e-53	Up	Yes	12: 54624724- 54673886	23468	NM_012117.2;NM_001127321.1;;NM_001127322.1	NP_036249.1;NP_001120793.1;;NP_001120794.1	ENSG00000094916.9	ENST00000209875.4;ENST00000439541.2;ENST00000547872.1;ENST00000550411.1;ENST00000552562.1	CBX5	chromobox homolog 5 [Source:HGNC Symbol;Acc:1555]	GO:0010629|negative regulation of gene expression;GO:0009611|response to wounding;GO:0050878|regulation of body fluid levels;GO:0051172|negative regulation of nitrogen compound metabolic process;GO:0042060|wound healing;GO:0044419|interspecies interaction between organisms;GO:0007599|hemostasis	GO:0000784|nuclear chromosome telomeric region;GO:0005694|chromosome;GO:0005635|nuclear envelope;GO:0000775|chromosome centromeric region;GO:0098687|chromosomal region;GO:1990234|transferase complex;GO:0016604|nuclear body;GO:0016605|pml body;GO:0000228|nuclear chromosome;GO:0017053|transcriptional repressor complex;GO:0000785|chromatin;GO:0000790|nuclear chromatin;GO:0005721|pericentric heteroch…	GO:0042393|histone binding;GO:0035064|methylated histone binding;GO:0046983|protein dimerization activity;GO:0042826|histone deacetylase binding;GO:0042803|protein homodimerization activity;GO:0060090|binding bridging;GO:0042802|identical protein binding;GO:0008134|transcription factor binding;GO:0019899|enzyme binding;GO:0070491|repressing transcription factor binding;GO:0003682|chromatin bindin…	NA
2.87286	1.52249	7.25052e-21	2.12352e-19	Up	Yes	3: 52485118- 52488086	7134	NM_003280.2	NP_003271.1	ENSG00000114854.3	ENST00000232975.3;ENST00000496590.1;ENST00000461086.1	TNNC1	troponin C type 1 (slow) [Source:HGNC Symbol;Acc:11943]	GO:0003205|cardiac chamber development;GO:0007585|respiratory gaseous exchange;GO:0060537|muscle tissue development;GO:0007517|muscle organ development;GO:0003013|circulatory system process;GO:0003206|cardiac chamber morphogenesis;GO:0030029|actin filament based process;GO:0051336|regulation of hydrolase activity;GO:0033275|actin myosin filament sliding;GO:0048729|tissue morphogenesis;GO:0006937|…	GO:0015629|actin cytoskeleton;GO:0036379|myofilament;GO:0043292|contractile fiber;GO:0044430|cytoskeletal part;GO:0005856|cytoskeleton;GO:0005739|mitochondrion	GO:0008092|cytoskeletal protein binding;GO:0046983|protein dimerization activity;GO:0003779|actin binding;GO:0051015|actin filament binding;GO:0042803|protein homodimerization activity;GO:0005509|calcium ion binding;GO:0048306|calcium dependent protein binding;GO:0032403|protein complex binding;GO:0042802|identical protein binding;GO:0044877|macromolecular complex binding	hsa04020|calcium signaling pathway;hsa04260|cardiac muscle contraction;hsa05410|hypertrophic cardiomyopathy hcm;hsa05414|dilated cardiomyopathy
2.86879	1.52044	7.07817e-20	1.94269e-18	Up	Yes	8: 30241944- 30429778	11030	NM_001008710.1;NM_001008712.1;NM_006867.2;NM_001008711.1	NP_001008710.1;NP_001008712.1;NP_006858.1;NP_001008711.1	ENSG00000157110.11	ENST00000538486.1;ENST00000397323.4;ENST00000339877.4;ENST00000320203.4;ENST00000287771.5;ENST00000517860.1;ENST00000520161.1;ENST00000523115.1;ENST00000519647.1;ENST00000521816.1;ENST00000520191.1;ENST00000523717.1;ENST00000522708.1;ENST00000519359.1;ENST00000522694.1;ENST00000522099.1;ENST00000521370.1;ENST00000523104.1;ENST00000519657.1;ENST00000520916.1;ENST00000520971.1	RBPMS	RNA binding protein with multiple splicing [Source:HGNC Symbol;Acc:19097]	GO:0048584|positive regulation of response to stimulus;GO:0010647|positive regulation of cell communication;GO:0090316|positive regulation of intracellular protein transport;GO:0006397|mrna processing;GO:1903829|positive regulation of cellular protein localization;GO:1903651|positive regulation of cytoplasmic transport;GO:0060390|regulation of smad protein import into nucleus;GO:0006396|rna proce…	NA	GO:0008143|poly a binding;GO:0003727|single stranded rna binding;GO:0070717|poly purine tract binding;GO:0000988|transcription factor activity protein binding;GO:0017069|snrna binding;GO:0044822|poly a rna binding;GO:0003713|transcription coactivator activity;GO:0003723|rna binding	NA
2.83809	1.50492	2.55605e-18	6.27694e-17	Up	Yes	8: 54138284- 54164257	4986	NM_000912.3	NP_000903.2	ENSG00000082556.6	ENST00000265572.3;ENST00000522508.1;ENST00000524278.1;ENST00000520287.1	OPRK1	opioid receptor, kappa 1 [Source:HGNC Symbol;Acc:8154]	GO:0050877|neurological system process;GO:1901698|response to nitrogen compound;GO:0045471|response to ethanol;GO:0007600|sensory perception;GO:0050890|cognition;GO:0044708|single organism behavior;GO:0050951|sensory perception of temperature stimulus;GO:0043408|regulation of mapk cascade;GO:0042220|response to cocaine;GO:0002376|immune system process;GO:0070302|regulation of stress activated pro…	GO:0044306|neuron projection terminus;GO:0097458|neuron part;GO:0031226|intrinsic component of plasma membrane;GO:0030424|axon;GO:0045202|synapse;GO:0043005|neuron projection;GO:0044297|cell body;GO:0042995|cell projection;GO:0044463|cell projection part;GO:0036477|somatodendritic compartment;GO:0043204|perikaryon;GO:0033267|axon part;GO:0030425|dendrite	GO:0004871|signal transducer activity;GO:0004930|g protein coupled receptor activity;GO:0038023|signaling receptor activity;GO:0033218|amide binding;GO:0004872|receptor activity;GO:0001653|peptide receptor activity;GO:0042923|neuropeptide binding	hsa04080|neuroactive ligand receptor interaction
2.83319	1.50243	8.13227e-33	4.31521e-31	Up	Yes	6:106959730-107018326	202	NM_001624.2	NP_001615	ENSG00000112297.10	ENST00000369066.3;ENST00000457437.1;ENST00000535438.1;ENST00000487681.1	AIM1	absent in melanoma 1 [Source:HGNC Symbol;Acc:356]	NA	NA	GO:0030246|carbohydrate binding	NA
2.82396	1.49772	1.63391e-18	4.09415e-17	Up	Yes	6: 26158349- 26171577	3017	NM_021063.3;NM_138720.2	NP_066407.1;NP_619790.1	ENSG00000158373.7	ENST00000377777.4;ENST00000289316.2	HIST1H2BD	histone cluster 1, H2bd [Source:HGNC Symbol;Acc:4747]	GO:0051276|chromosome organization;GO:0006333|chromatin assembly or disassembly;GO:0071103|dna conformation change;GO:0070271|protein complex biogenesis;GO:0065003|macromolecular complex assembly;GO:0006325|chromatin organization;GO:0071824|protein dna complex subunit organization;GO:0071822|protein complex subunit organization;GO:0006323|dna packaging;GO:0034622|cellular macromolecular complex a…	GO:0005694|chromosome;GO:0000788|nuclear nucleosome;GO:0000228|nuclear chromosome;GO:0032993|protein dna complex;GO:0000785|chromatin;GO:0000790|nuclear chromatin;GO:0044815|dna packaging complex	GO:0046982|protein heterodimerization activity;GO:0046983|protein dimerization activity	hsa05322|systemic lupus erythematosus
2.82349	1.49748	1.25358e-08	1.35698e-07	Up	Yes	2:163123589-163175213	64135	NM_022168.3	NP_071451.2	ENSG00000115267.5	ENST00000263642.2;ENST00000464129.1;ENST00000421365.2	IFIH1	interferon induced with helicase C domain 1 [Source:HGNC Symbol;Acc:18873]	GO:0032648|regulation of interferon beta production;GO:0098586|cellular response to virus;GO:0001817|regulation of cytokine production;GO:0002376|immune system process;GO:0032481|positive regulation of type i interferon production;GO:0048584|positive regulation of response to stimulus;GO:0070647|protein modification by small protein conjugation or removal;GO:0031347|regulation of defense response…	NA	GO:0003727|single stranded rna binding;GO:0016817|hydrolase activity acting on acid anhydrides;GO:0004386|helicase activity;GO:0046914|transition metal ion binding;GO:0043021|ribonucleoprotein complex binding;GO:0032553|ribonucleotide binding;GO:0008270|zinc ion binding;GO:0003725|double stranded rna binding;GO:0030554|adenyl nucleotide binding;GO:0044877|macromolecular complex binding;GO:0003723…	hsa04622|rig i like receptor signaling pathway
2.80262	1.48678	6.12362e-70	1.15082e-67	Up	Yes	5: 57749809- 57756087	10769	NM_001252226.1	NP_001239155.1	ENSG00000145632.10	ENST00000274289.3;ENST00000502671.1;ENST00000511326.1;ENST00000503378.1;ENST00000505244.1;ENST00000503713.1;ENST00000510629.1;ENST00000503115.1;ENST00000515415.1;ENST00000509555.1;ENST00000509422.1;ENST00000508300.1;ENST00000514306.1;ENST00000504196.1	PLK2	polo-like kinase 2 [Source:HGNC Symbol;Acc:19699]	GO:0007613|memory;GO:0050877|neurological system process;GO:0061000|negative regulation of dendritic spine development;GO:0032092|positive regulation of protein binding;GO:0010506|regulation of autophagy;GO:0010721|negative regulation of cell development;GO:0032434|regulation of proteasomal ubiquitin dependent protein catabolic process;GO:0045665|negative regulation of neuron differentiation;GO:0…	GO:0005694|chromosome;GO:0005814|centriole;GO:0015630|microtubule cytoskeleton;GO:0097458|neuron part;GO:0005813|centrosome;GO:0000785|chromatin;GO:0044430|cytoskeletal part;GO:0005856|cytoskeleton;GO:0043005|neuron projection;GO:0042995|cell projection;GO:0036477|somatodendritic compartment;GO:0044450|microtubule organizing center part;GO:0005815|microtubule organizing center;GO:0030425|dendrite	GO:0004871|signal transducer activity;GO:0004672|protein kinase activity;GO:0016301|kinase activity;GO:0032403|protein complex binding;GO:0032553|ribonucleotide binding;GO:0004674|protein serine threonine kinase activity;GO:0030554|adenyl nucleotide binding;GO:0044877|macromolecular complex binding;GO:0016772|transferase activity transferring phosphorus containing groups	NA
2.79333	1.48198	3.43511e-10	4.3521e-09	Up	Yes	14: 38059189- 38069245	3169	NM_004496.3	NP_004487.2	ENSG00000129514.4	ENST00000250448.2;ENST00000540786.1;ENST00000545425.2;ENST00000553751.1;ENST00000554607.1;ENST00000557418.1	FOXA1	forkhead box A1 [Source:HGNC Symbol;Acc:5021]	GO:0048646|anatomical structure formation involved in morphogenesis;GO:0051276|chromosome organization;GO:0009792|embryo development ending in birth or egg hatching;GO:0060429|epithelium development;GO:0010721|negative regulation of cell development;GO:0060428|lung epithelium development;GO:0022612|gland morphogenesis;GO:0010629|negative regulation of gene expression;GO:0048878|chemical homeostas…	GO:0005902|microvillus;GO:0098858|actin based cell projection;GO:0042995|cell projection;GO:0005730|nucleolus	GO:0001067|regulatory region nucleic acid binding;GO:0001228|transcriptional activator activity rna polymerase ii transcription regulatory region sequence specific binding;GO:0000981|rna polymerase ii transcription factor activity sequence specific dna binding;GO:0001071|nucleic acid binding transcription factor activity;GO:0000982|transcription factor activity rna polymerase ii core promoter pro…	NA
2.79192	1.48126	3.36257e-15	6.65188e-14	Up	Yes	2: 42396490- 42559688	27436	NM_019063.3;NM_001145076.1	NP_061936;NP_001138548	ENSG00000143924.14	ENST00000318522.5;ENST00000402711.2;ENST00000409040.1;ENST00000482660.1;ENST00000401738.3;ENST00000480320.1;ENST00000406175.3;ENST00000453191.2;ENST00000472632.1	EML4	echinoderm microtubule associated protein like 4 [Source:HGNC Symbol;Acc:1316]	GO:0007017|microtubule based process;GO:0000278|mitotic cell cycle;GO:0048285|organelle fission;GO:0007067|mitotic nuclear division;GO:0007049|cell cycle;GO:0022402|cell cycle process	GO:0015630|microtubule cytoskeleton;GO:0044430|cytoskeletal part;GO:0005874|microtubule;GO:0005856|cytoskeleton;GO:0099512|supramolecular fiber	NA	NA
2.78073	1.47546	7.18886e-32	3.65686e-30	Up	Yes	5:102089685-102366809	5066	NM_000919.3;NM_138822.2;NM_138821.2	NP_000910.2;NP_620177.1;NP_620176.1	ENSG00000145730.16	ENST00000505654.1;ENST00000508060.1;ENST00000510208.1;ENST00000506127.1;ENST00000512073.1;ENST00000502472.1;ENST00000509523.1;ENST00000511839.1;ENST00000511477.1;ENST00000506006.1;ENST00000509832.1;ENST00000438793.3;ENST00000346918.2;ENST00000513648.1;ENST00000345721.2;ENST00000379787.4;ENST00000348126.2;ENST00000304400.7;ENST00000274392.9;ENST00000455264.2;ENST00000509636.1;ENST00000506260.1;ENS…	PAM	peptidylglycine alpha-amidating monooxygenase [Source:HGNC Symbol;Acc:8596]	GO:0032355|response to estradiol;GO:0048545|response to steroid hormone;GO:0031960|response to corticosteroid;GO:0050878|regulation of body fluid levels;GO:0044281|small molecule metabolic process;GO:0001676|long chain fatty acid metabolic process;GO:0046688|response to copper ion;GO:0042698|ovulation cycle;GO:0032787|monocarboxylic acid metabolic process;GO:0010035|response to inorganic substanc…	GO:0030141|secretory granule;GO:0012506|vesicle membrane;GO:0048471|perinuclear region of cytoplasm;GO:0099503|secretory vesicle;GO:0097458|neuron part;GO:0005802|trans golgi network;GO:0044431|golgi apparatus part;GO:0097708|intracellular vesicle;GO:0043005|neuron projection;GO:0005615|extracellular space;GO:0009986|cell surface;GO:0030667|secretory granule membrane;GO:0044433|cytoplasmic vesicl…	GO:0030246|carbohydrate binding;GO:0019900|kinase binding;GO:0005509|calcium ion binding;GO:0031418|l ascorbic acid binding;GO:0004497|monooxygenase activity;GO:0005507|copper ion binding;GO:0046914|transition metal ion binding;GO:0043177|organic acid binding;GO:0019842|vitamin binding;GO:0016829|lyase activity;GO:0016705|oxidoreductase activity acting on paired donors with incorporation or reduc…	NA
2.78013	1.47515	1.75034e-12	2.78634e-11	Up	Yes	13: 77454312- 77460540	115207	NM_138444.3	NP_612453.1	ENSG00000178695.4	ENST00000377474.2;ENST00000317765.2	KCTD12	potassium channel tetramerization domain containing 12 [Source:HGNC Symbol;Acc:14678]	GO:0051259|protein oligomerization;GO:0070271|protein complex biogenesis;GO:0065003|macromolecular complex assembly;GO:0051260|protein homooligomerization;GO:0071822|protein complex subunit organization	GO:0097458|neuron part;GO:0098794|postsynapse;GO:0030054|cell junction;GO:0045202|synapse;GO:0045211|postsynaptic membrane;GO:0042734|presynaptic membrane;GO:0098590|plasma membrane region;GO:0098793|presynapse;GO:0098589|membrane region;GO:0044456|synapse part;GO:0097060|synaptic membrane	GO:0044822|poly a rna binding;GO:0003723|rna binding	NA
2.77587	1.47294	3.34385e-13	5.6557e-12	Up	Yes	20: 14303634- 14318262	23767	NM_013281.3;NM_198391.2	NP_037413.1;NP_938205.1	ENSG00000125848.9	ENST00000378053.3;ENST00000341420.4;ENST00000462077.1	FLRT3	fibronectin leucine rich transmembrane protein 3 [Source:HGNC Symbol;Acc:3762]	GO:0048666|neuron development;GO:0060429|epithelium development;GO:0060973|cell migration involved in heart development;GO:0032990|cell part morphogenesis;GO:0050808|synapse organization;GO:1990138|neuron projection extension;GO:0033673|negative regulation of kinase activity;GO:0009611|response to wounding;GO:0043549|regulation of kinase activity;GO:0048729|tissue morphogenesis;GO:0051965|positiv…	GO:0031012|extracellular matrix;GO:0044306|neuron projection terminus;GO:0030427|site of polarized growth;GO:0097458|neuron part;GO:0031226|intrinsic component of plasma membrane;GO:0030424|axon;GO:0044432|endoplasmic reticulum part;GO:0044295|axonal growth cone;GO:0030054|cell junction;GO:0005578|proteinaceous extracellular matrix;GO:0030055|cell substrate junction;GO:0045202|synapse;GO:0043005|…	GO:0004871|signal transducer activity;GO:0005104|fibroblast growth factor receptor binding;GO:0019210|kinase inhibitor activity;GO:0046983|protein dimerization activity;GO:0042803|protein homodimerization activity;GO:0019207|kinase regulator activity;GO:0060090|binding bridging;GO:0098772|molecular function regulator;GO:0042802|identical protein binding;GO:0004857|enzyme inhibitor activity;GO:007…	NA
2.76434	1.46693	0.000892088	0.00410713	Up	Yes	5:140734768-140892546	56111	NM_018917.2	NP_061740	ENSG00000262576.1	ENST00000571252.1	PCDHGA4	protocadherin gamma subfamily A, 4 [Source:HGNC Symbol;Acc:8702]	GO:0098609|cell cell adhesion;GO:0007156|homophilic cell adhesion via plasma membrane adhesion molecules;GO:0098742|cell cell adhesion via plasma membrane adhesion molecules;GO:0022610|biological adhesion	NA	GO:0005509|calcium ion binding	NA
2.76202	1.46573	1.21831e-08	1.31985e-07	Up	Yes	16: 3062457- 3064506	9080	NM_020982.3	NP_066192.1	ENSG00000213937.3	ENST00000445369.2	CLDN9	claudin 9 [Source:HGNC Symbol;Acc:2051]	GO:0098609|cell cell adhesion;GO:0034330|cell junction organization;GO:0044419|interspecies interaction between organisms;GO:0016338|calcium independent cell cell adhesion via plasma membrane cell adhesion molecules;GO:0098742|cell cell adhesion via plasma membrane adhesion molecules;GO:0022610|biological adhesion	GO:0043296|apical junction complex;GO:0030054|cell junction;GO:0005911|cell cell junction	GO:0042802|identical protein binding;GO:0005198|structural molecule activity	hsa04514|cell adhesion molecules cams;hsa04530|tight junction;hsa04670|leukocyte transendothelial migration
2.75689	1.46304	1.74409e-21	5.3032e-20	Up	Yes	6: 24171984- 24358280	51473	NM_001195610.1	NP_001182539.1	ENSG00000146038.7	ENST00000378450.3;ENST00000378454.3;ENST00000436313.1	DCDC2	doublecortin domain containing 2 [Source:HGNC Symbol;Acc:18141]	GO:0050877|neurological system process;GO:0007600|sensory perception;GO:0048584|positive regulation of response to stimulus;GO:0050954|sensory perception of mechanical stimulus;GO:0010647|positive regulation of cell communication;GO:0030111|regulation of wnt signaling pathway;GO:0044087|regulation of cellular component biogenesis;GO:0006952|defense response;GO:0048870|cell motility;GO:0035556|int…	GO:0097458|neuron part;GO:0032421|stereocilium bundle;GO:0044441|ciliary part;GO:0098862|cluster of actin based cell projections;GO:0005856|cytoskeleton;GO:0031513|nonmotile primary cilium;GO:0042995|cell projection;GO:0044463|cell projection part;GO:0072372|primary cilium;GO:0097014|ciliary plasm;GO:0005929|cilium	NA	NA
2.75104	1.45998	2.73764e-30	1.29976e-28	Up	Yes	2:149894621-150071776	130576	NM_177964.3	NP_808879.2	ENSG00000150556.12	ENST00000473800.1;ENST00000409642.3;ENST00000409876.1;ENST00000409029.1;ENST00000480545.1;ENST00000473975.1;ENST00000437627.1;ENST00000450639.1;ENST00000442722.1;ENST00000498249.1;ENST00000280115.7	LYPD6B	LY6/PLAUR domain containing 6B [Source:HGNC Symbol;Acc:27018]	NA	GO:0031225|anchored component of membrane	NA	NA
2.74833	1.45855	2.34189e-05	0.000153602	Up	Yes	7:100770370-100782547	5054	NM_000602.4	NP_000593.1	ENSG00000106366.7	ENST00000223095.4;ENST00000445463.2	SERPINE1	serpin peptidase inhibitor, clade E (nexin, plasminogen activator inhibitor type 1), member 1 [Source:HGNC Symbol;Acc:8583]	GO:0007623|circadian rhythm;GO:0048646|anatomical structure formation involved in morphogenesis;GO:0045861|negative regulation of proteolysis;GO:1904035|regulation of epithelial cell apoptotic process;GO:0045807|positive regulation of endocytosis;GO:0010629|negative regulation of gene expression;GO:0001817|regulation of cytokine production;GO:0061041|regulation of wound healing;GO:0032757|positiv…	GO:0031012|extracellular matrix;GO:0030141|secretory granule;GO:0031091|platelet alpha granule;GO:0034774|secretory granule lumen;GO:0099503|secretory vesicle;GO:0031983|vesicle lumen;GO:0031093|platelet alpha granule lumen;GO:0097708|intracellular vesicle;GO:0005615|extracellular space;GO:0044433|cytoplasmic vesicle part	GO:0061134|peptidase regulator activity;GO:0002020|protease binding;GO:0004867|serine type endopeptidase inhibitor activity;GO:0098772|molecular function regulator;GO:0004857|enzyme inhibitor activity;GO:0030234|enzyme regulator activity;GO:0030414|peptidase inhibitor activity;GO:0019899|enzyme binding;GO:0005102|receptor binding	hsa04115|p53 signaling pathway;hsa04610|complement and coagulation cascades
2.74544	1.45704	3.14529e-14	5.68211e-13	Up	Yes	8: 92006024- 92053292	55529	NM_018710.2	NP_061180.1	ENSG00000155099.3	ENST00000285419.3;ENST00000520709.1;ENST00000518359.1;ENST00000520014.1;ENST00000518869.1	TMEM55A	transmembrane protein 55A [Source:HGNC Symbol;Acc:25452]	GO:0030258|lipid modification;GO:0006644|phospholipid metabolic process;GO:0046488|phosphatidylinositol metabolic process;GO:0046839|phospholipid dephosphorylation;GO:0019637|organophosphate metabolic process;GO:0046486|glycerolipid metabolic process;GO:0006796|phosphate containing compound metabolic process;GO:0006650|glycerophospholipid metabolic process;GO:0046856|phosphatidylinositol dephosph…	GO:0031902|late endosome membrane;GO:0005773|vacuole;GO:0005770|late endosome;GO:0044437|vacuolar part;GO:0044440|endosomal part;GO:0000323|lytic vacuole;GO:0098852|lytic vacuole membrane;GO:0005768|endosome;GO:0005774|vacuolar membrane	GO:0052866|phosphatidylinositol phosphate phosphatase activity;GO:0016788|hydrolase activity acting on ester bonds;GO:0042578|phosphoric ester hydrolase activity	NA
2.74394	1.45625	1.40697e-14	2.61784e-13	Up	Yes	16: 4853204- 4897343	84656	NM_032569.3	NP_115958	ENSG00000140632.12	ENST00000589389.1;ENST00000588732.1;ENST00000436648.5;ENST00000321919.9;ENST00000381983.3;ENST00000587936.1;ENST00000591451.1;ENST00000591846.1;ENST00000588297.1;ENST00000586095.1;ENST00000587297.1;ENST00000586901.1;ENST00000587875.1;ENST00000591159.1	GLYR1	glyoxylate reductase 1 homolog (Arabidopsis) [Source:HGNC Symbol;Acc:24434]	GO:0055114|oxidation reduction process	GO:0005794|golgi apparatus	GO:0042393|histone binding;GO:0035064|methylated histone binding;GO:0016616|oxidoreductase activity acting on the ch oh group of donors nad or nadp as acceptor;GO:0051287|nad binding;GO:0048037|cofactor binding;GO:0016614|oxidoreductase activity acting on ch oh group of donors;GO:0016491|oxidoreductase activity;GO:0050662|coenzyme binding	NA
2.74347	1.456	6.77031e-31	3.34339e-29	Up	Yes	12: 92536286- 92539673	694	NM_001731.2	NP_001722.1	ENSG00000133639.3	ENST00000256015.3;ENST00000552315.1	BTG1	B-cell translocation gene 1, anti-proliferative [Source:HGNC Symbol;Acc:1130]	GO:0030858|positive regulation of epithelial cell differentiation;GO:0045603|positive regulation of endothelial cell differentiation;GO:0051149|positive regulation of muscle cell differentiation;GO:0030308|negative regulation of cell growth;GO:1904018|positive regulation of vasculature development;GO:0045601|regulation of endothelial cell differentiation;GO:0040008|regulation of growth;GO:0048870…	NA	GO:0019900|kinase binding;GO:0000988|transcription factor activity protein binding;GO:0019899|enzyme binding	NA
2.7406	1.45449	3.09049e-21	9.29275e-20	Up	Yes	15: 66994566- 67074338	4091	NM_005585.4;;NM_001142861.2	NP_005576.3;;NP_001136333.1	ENSG00000137834.10	ENST00000288840.5;ENST00000457357.2;ENST00000557916.1;ENST00000338426.4;ENST00000559931.1;ENST00000558937.1	SMAD6	SMAD family member 6 [Source:HGNC Symbol;Acc:6772]	GO:0003205|cardiac chamber development;GO:0031333|negative regulation of protein complex assembly;GO:0090287|regulation of cellular response to growth factor stimulus;GO:0060429|epithelium development;GO:0003279|cardiac septum development;GO:0009798|axis specification;GO:0060976|coronary vasculature development;GO:0002376|immune system process;GO:0048545|response to steroid hormone;GO:0000578|emb…	GO:0005667|transcription factor complex	GO:0004871|signal transducer activity;GO:0046332|smad binding;GO:0070411|i smad binding;GO:0001067|regulatory region nucleic acid binding;GO:0070412|r smad binding;GO:0001071|nucleic acid binding transcription factor activity;GO:0070410|co smad binding;GO:0003690|double stranded dna binding;GO:0033612|receptor serine threonine kinase binding;GO:0005160|transforming growth factor beta receptor bin…	hsa04350|tgf beta signaling pathway
2.73463	1.45135	1.06276e-27	4.42466e-26	Up	Yes	2:151324709-151395525	390	NM_001254738.1;NM_005168.4	NP_001241667.1;NP_005159.1	ENSG00000115963.9	ENST00000375734.2;ENST00000263895.4;ENST00000409557.1;ENST00000497865.1;ENST00000473639.1;ENST00000466334.1;ENST00000472416.1;ENST00000454202.1;ENST00000439275.1	RND3	Rho family GTPase 3 [Source:HGNC Symbol;Acc:671]	GO:0030029|actin filament based process;GO:0007010|cytoskeleton organization;GO:0045184|establishment of protein localization;GO:0035556|intracellular signal transduction;GO:0007264|small gtpase mediated signal transduction;GO:0008104|protein localization;GO:0022610|biological adhesion	GO:0044431|golgi apparatus part;GO:0030054|cell junction;GO:0030055|cell substrate junction;GO:0000139|golgi membrane;GO:0070161|anchoring junction;GO:0005794|golgi apparatus	GO:0003924|gtpase activity;GO:0016817|hydrolase activity acting on acid anhydrides;GO:0019001|guanyl nucleotide binding;GO:0032553|ribonucleotide binding	NA
2.70852	1.43751	1.84575e-44	1.50451e-42	Up	Yes	10:135437399-135440299	441581	NM_001080998.1	NP_001074467.1	ENSG00000225899.3	ENST00000443774.1;ENST00000425520.1	FRG2B	FSHD region gene 2 family, member B [Source:HGNC Symbol;Acc:33518]	NA	NA	NA	NA
2.6937	1.42959	5.69428e-52	6.11502e-50	Up	Yes	12: 76419227- 76427712	22822	NM_007350.3	NP_031376.3	ENSG00000139289.9	ENST00000602540.1;ENST00000266671.5	PHLDA1	pleckstrin homology-like domain, family A, member 1 [Source:HGNC Symbol;Acc:8933]	GO:0044770|cell cycle phase transition;GO:0008219|cell death;GO:0030900|forebrain development;GO:1901135|carbohydrate derivative metabolic process;GO:0021872|forebrain generation of neurons;GO:0000278|mitotic cell cycle;GO:1901137|carbohydrate derivative biosynthetic process;GO:0021953|central nervous system neuron differentiation;GO:0010942|positive regulation of cell death;GO:0022008|neurogenes…	GO:0097708|intracellular vesicle;GO:0005730|nucleolus	NA	NA
2.69302	1.42923	3.88761e-07	3.40034e-06	Up	Yes	14: 45431411- 45543634	23116	NM_015091.2	NP_055906.2	ENSG00000198718.8	ENST00000361577.3;ENST00000557423.1;ENST00000555607.1;ENST00000555945.1;ENST00000382233.2;ENST00000361462.2;ENST00000555874.1;ENST00000557250.1;ENST00000556105.1;ENST00000555586.1;ENST00000556823.1	FAM179B	family with sequence similarity 179, member B [Source:HGNC Symbol;Acc:19959]	NA	NA	NA	NA
2.67979	1.42212	3.2437e-10	4.13282e-09	Up	Yes	6: 5085720- 5087455	648791	NM_001145115.1	NP_001138587.1	ENSG00000219607.2	ENST00000405617.2	PPP1R3G	protein phosphatase 1, regulatory subunit 3G [Source:HGNC Symbol;Acc:14945]	GO:0048878|chemical homeostasis;GO:0042592|homeostatic process;GO:0051338|regulation of transferase activity;GO:0009891|positive regulation of biosynthetic process;GO:0045913|positive regulation of carbohydrate metabolic process;GO:0043085|positive regulation of catalytic activity;GO:0044093|positive regulation of molecular function;GO:0070875|positive regulation of glycogen metabolic process;GO:…	NA	GO:0030246|carbohydrate binding;GO:0019903|protein phosphatase binding;GO:0030247|polysaccharide binding;GO:0019902|phosphatase binding;GO:0019899|enzyme binding	NA
2.67589	1.42002	9.23074e-09	1.01053e-07	Up	Yes	11: 22644079- 22647387	2188	NM_022725.3	NP_073562.1	ENSG00000183161.3	ENST00000327470.3	FANCF	Fanconi anemia, complementation group F [Source:HGNC Symbol;Acc:3587]	GO:0070647|protein modification by small protein conjugation or removal;GO:0048232|male gamete generation;GO:0042698|ovulation cycle;GO:0016236|macroautophagy;GO:0019953|sexual reproduction;GO:0001541|ovarian follicle development;GO:0006914|autophagy;GO:0006281|dna repair;GO:0061458|reproductive system development;GO:0022602|ovulation cycle process;GO:0046660|female sex differentiation;GO:0016567…	GO:0043240|fanconi anaemia nuclear complex;GO:0044451|nucleoplasm part	GO:0019787|ubiquitin like protein transferase activity;GO:0061659|ubiquitin like protein ligase activity	NA
2.67168	1.41775	1.49102e-19	4.00298e-18	Up	Yes	8: 11534468- 11617511	2626	NM_002052.3	NP_002043.2	ENSG00000136574.13	ENST00000528712.1;ENST00000532977.1;ENST00000526974.1;ENST00000526716.1;ENST00000335135.4;ENST00000528027.1;ENST00000532059.1;ENST00000526021.1	GATA4	GATA binding protein 4 [Source:HGNC Symbol;Acc:4173]	GO:0003205|cardiac chamber development;GO:0048646|anatomical structure formation involved in morphogenesis;GO:0090287|regulation of cellular response to growth factor stimulus;GO:0060429|epithelium development;GO:0010506|regulation of autophagy;GO:0060537|muscle tissue development;GO:0003279|cardiac septum development;GO:0001817|regulation of cytokine production;GO:0048878|chemical homeostasis;GO…	GO:0090575|rna polymerase ii transcription factor complex;GO:0005667|transcription factor complex;GO:0044798|nuclear transcription factor complex	GO:0046332|smad binding;GO:0035326|enhancer binding;GO:0019900|kinase binding;GO:0001067|regulatory region nucleic acid binding;GO:0001228|transcriptional activator activity rna polymerase ii transcription regulatory region sequence specific binding;GO:0000981|rna polymerase ii transcription factor activity sequence specific dna binding;GO:0001076|transcription factor activity rna polymerase ii t…	NA
2.66411	1.41365	1.90019e-22	6.13638e-21	Up	Yes	X: 17755588- 17773105	6322	NM_001037536.1;NM_001037540.1;NM_006746.4;NM_001037535.1	NP_001032625.1;NP_001032629.1;NP_006737.2;NP_001032624.1	ENSG00000047634.10	ENST00000380045.3;ENST00000380041.3;ENST00000380043.3;ENST00000398080.1;ENST00000427362.2;ENST00000419185.1;ENST00000487842.1	SCML1	sex comb on midleg-like 1 (Drosophila) [Source:HGNC Symbol;Acc:10580]	NA	NA	GO:0001071|nucleic acid binding transcription factor activity	NA
2.66256	1.41281	0.00920335	0.0305297	Up	Yes	17: 73975301- 73996667	100134934	NM_001113324.2	NP_001106795.2	ENSG00000257949.2	ENST00000416485.1;ENST00000397640.1;ENST00000588202.1;ENST00000590676.1;ENST00000586891.1;ENST00000585710.1	TEN1	TEN1 CST complex subunit [Source:HGNC Symbol;Acc:37242]	GO:0051338|regulation of transferase activity;GO:0051172|negative regulation of nitrogen compound metabolic process;GO:0051974|negative regulation of telomerase activity;GO:0032204|regulation of telomere maintenance;GO:0032844|regulation of homeostatic process;GO:2000279|negative regulation of dna biosynthetic process;GO:0044092|negative regulation of molecular function;GO:0051348|negative regula…	GO:0000784|nuclear chromosome telomeric region;GO:0005694|chromosome;GO:0098687|chromosomal region;GO:0000228|nuclear chromosome;GO:0032993|protein dna complex;GO:0000781|chromosome telomeric region;GO:0000782|telomere cap complex	GO:0098772|molecular function regulator;GO:0042162|telomeric dna binding;GO:0004857|enzyme inhibitor activity;GO:0003697|single stranded dna binding;GO:0030234|enzyme regulator activity;GO:0043565|sequence specific dna binding	NA
2.64992	1.40595	2.23085e-07	2.02452e-06	Up	Yes	2:154333852-154335322	56475	NM_019845.2	NP_062819.1	ENSG00000177519.3	ENST00000325926.3	RPRM	reprimo, TP53 dependent G2 arrest mediator candidate [Source:HGNC Symbol;Acc:24201]	GO:0007050|cell cycle arrest;GO:0051726|regulation of cell cycle;GO:0007049|cell cycle;GO:0007346|regulation of mitotic cell cycle;GO:0045786|negative regulation of cell cycle;GO:0022402|cell cycle process	NA	NA	hsa04115|p53 signaling pathway
2.63411	1.39732	3.21573e-22	1.02623e-20	Up	Yes	17: 40351186- 40428725	6777	NM_012448.3	NP_036580.2	ENSG00000173757.5	ENST00000293328.3;ENST00000498674.1;ENST00000481253.2;ENST00000468496.1;ENST00000481517.1;ENST00000468312.1;ENST00000415845.1	STAT5B	signal transducer and activator of transcription 5B [Source:HGNC Symbol;Acc:11367]	GO:0050865|regulation of cell activation;GO:0045321|leukocyte activation;GO:1901698|response to nitrogen compound;GO:0070663|regulation of leukocyte proliferation;GO:0045471|response to ethanol;GO:0006790|sulfur compound metabolic process;GO:0061008|hepaticobiliary system development;GO:0001779|natural killer cell differentiation;GO:1903708|positive regulation of hemopoiesis;GO:0071364|cellular r…	NA	GO:0004871|signal transducer activity;GO:0051427|hormone receptor binding;GO:0019903|protein phosphatase binding;GO:0004713|protein tyrosine kinase activity;GO:0001047|core promoter binding;GO:0046983|protein dimerization activity;GO:0004672|protein kinase activity;GO:0001067|regulatory region nucleic acid binding;GO:0001228|transcriptional activator activity rna polymerase ii transcription regul…	hsa04012|erbb signaling pathway;hsa04062|chemokine signaling pathway;hsa04630|jak stat signaling pathway;hsa05200|pathways in cancer;hsa05220|chronic myeloid leukemia;hsa05221|acute myeloid leukemia
2.6321	1.39621	5.39806e-05	0.000328275	Up	Yes	16: 3115298- 3131908	9235	NM_001012633.1;;NM_001012631.1;NM_001012635.1;NM_001012634.1;NM_001012632.1;NM_001012636.1	NP_001012651.1;;NP_001012649.1;NP_001012653.1;NP_001012652.1;NP_001012650.1;NP_001012654.1	ENSG00000008517.12	ENST00000325568.5;ENST00000534507.1;ENST00000531965.1;ENST00000396887.3;ENST00000532086.1;ENST00000529699.1;ENST00000526464.2;ENST00000440815.3;ENST00000529550.1;ENST00000551122.1;ENST00000525643.2;ENST00000548807.1;ENST00000528163.2;ENST00000530890.1;ENST00000444393.3;ENST00000533097.2;ENST00000534748.2;ENST00000008180.9;ENST00000532247.1;ENST00000396890.2;ENST00000525228.1;ENST00000548652.1;ENS…	IL32	interleukin 32 [Source:HGNC Symbol;Acc:16830]	GO:0002376|immune system process;GO:0006952|defense response;GO:0006955|immune response;GO:0022610|biological adhesion	GO:0005615|extracellular space	GO:0005102|receptor binding;GO:0005125|cytokine activity	NA
2.63201	1.39616	6.91956e-42	5.08851e-40	Up	Yes	12: 9301436- 9360966	5858	NM_002864.2	NP_002855.2	ENSG00000126838.5	ENST00000261336.2;ENST00000381997.2;ENST00000535230.1;ENST00000539983.1;ENST00000546197.1;ENST00000540995.1;ENST00000543108.1;ENST00000546116.1	PZP	pregnancy-zone protein [Source:HGNC Symbol;Acc:9750]	GO:0045861|negative regulation of proteolysis;GO:0051336|regulation of hydrolase activity;GO:0052547|regulation of peptidase activity;GO:0044092|negative regulation of molecular function;GO:0043086|negative regulation of catalytic activity;GO:0044706|multi multicellular organism process;GO:0051346|negative regulation of hydrolase activity;GO:0044703|multi organism reproductive process;GO:0051248|…	GO:0072562|blood microparticle;GO:0005615|extracellular space	GO:0061134|peptidase regulator activity;GO:0004867|serine type endopeptidase inhibitor activity;GO:0098772|molecular function regulator;GO:0004857|enzyme inhibitor activity;GO:0030234|enzyme regulator activity;GO:0030414|peptidase inhibitor activity	NA
2.63106	1.39564	1.79979e-28	7.83052e-27	Up	Yes	18: 24034874- 24237365	284252	NM_001258221.1;NM_001142730.2;;NM_001136205.2;NM_001258222.1	NP_001245150.1;NP_001136202.1;;NP_001129677.1;NP_001245151.1	ENSG00000134504.8	ENST00000579973.1;ENST00000417602.1;ENST00000317932.7;ENST00000408011.3;ENST00000580059.1;ENST00000577255.1;ENST00000580191.1;ENST00000582494.1;ENST00000580638.1;ENST00000578973.1;ENST00000584630.1	KCTD1	potassium channel tetramerization domain containing 1 [Source:HGNC Symbol;Acc:18249]	GO:0010629|negative regulation of gene expression;GO:0051172|negative regulation of nitrogen compound metabolic process;GO:0051259|protein oligomerization;GO:0070271|protein complex biogenesis;GO:0065003|macromolecular complex assembly;GO:0051260|protein homooligomerization;GO:0071822|protein complex subunit organization	NA	GO:0000988|transcription factor activity protein binding;GO:0008134|transcription factor binding;GO:0003714|transcription corepressor activity	NA
2.62505	1.39235	0.0135585	0.0423108	Up	Yes	14: 71189243- 71276251	4293	NM_001284230.1;NM_033141.2	NP_001271159.1;NP_149132.2	ENSG00000006432.11	ENST00000554752.2;ENST00000555993.2;ENST00000553414.1;ENST00000381250.4;ENST00000554146.1;ENST00000554024.1	MAP3K9	mitogen-activated protein kinase kinase kinase 9 [Source:HGNC Symbol;Acc:6861]	GO:0033674|positive regulation of kinase activity;GO:0043408|regulation of mapk cascade;GO:0070302|regulation of stress activated protein kinase signaling cascade;GO:0048584|positive regulation of response to stimulus;GO:0010647|positive regulation of cell communication;GO:0043549|regulation of kinase activity;GO:0008219|cell death;GO:0043410|positive regulation of mapk cascade;GO:0051338|regulat…	NA	GO:0004712|protein serine threonine tyrosine kinase activity;GO:0004871|signal transducer activity;GO:0046983|protein dimerization activity;GO:0004672|protein kinase activity;GO:0042803|protein homodimerization activity;GO:0016301|kinase activity;GO:0004702|receptor signaling protein serine threonine kinase activity;GO:0004709|map kinase kinase kinase activity;GO:0042802|identical protein binding…	NA
2.61946	1.38927	6.3916e-23	2.11454e-21	Up	Yes	1: 81771845- 82458120	101927458	NM_012302.2	NP_036434.1	ENSG00000117114.15	ENST00000473719.1;ENST00000370721.1;ENST00000370723.1;ENST00000370725.1;ENST00000370727.1;ENST00000370728.1;ENST00000370730.1;ENST00000492666.1;ENST00000469377.2;ENST00000359929.3;ENST00000319517.6;ENST00000370713.1;ENST00000370715.1;ENST00000271029.4;ENST00000335786.5;ENST00000370717.2;ENST00000394879.1;ENST00000449420.1;ENST00000468283.1;ENST00000402328.2;ENST00000464775.1;ENST00000472424.1;ENS…	LPHN2	latrophilin 2 [Source:HGNC Symbol;Acc:18582]	GO:0007186|g protein coupled receptor signaling pathway	NA	GO:0004871|signal transducer activity;GO:0030246|carbohydrate binding;GO:0004930|g protein coupled receptor activity;GO:0038023|signaling receptor activity;GO:0004872|receptor activity	NA
2.60738	1.3826	2.73509e-09	3.14966e-08	Up	Yes	19: 22115760- 22193751	7757	NM_007153.3	NP_009084.2	ENSG00000160321.10	ENST00000599916.1;ENST00000601773.1;ENST00000397126.4;ENST00000599723.1;ENST00000597040.1;ENST00000601993.1	ZNF208	zinc finger protein 208 [Source:HGNC Symbol;Acc:12999]	NA	NA	GO:0046914|transition metal ion binding;GO:0008270|zinc ion binding	NA
2.60555	1.38159	4.34225e-45	3.64938e-43	Up	Yes	X: 3226606- 3264682	25878	NM_015419.3	NP_056234.2	ENSG00000101825.7	ENST00000217939.6	MXRA5	matrix-remodelling associated 5 [Source:HGNC Symbol;Acc:7539]	NA	NA	NA	NA
2.60483	1.38119	7.77631e-12	1.17961e-10	Up	Yes	12: 75874460- 75897633	11010	NM_006851.2	NP_006842.2	ENSG00000139278.5	ENST00000266659.3;ENST00000536703.1;ENST00000456650.3;ENST00000550491.1	GLIPR1	GLI pathogenesis-related 1 [Source:HGNC Symbol;Acc:17001]	NA	NA	NA	NA
2.59797	1.37738	5.72122e-19	1.46064e-17	Up	Yes	1:201452658-201478584	1465	NM_001193570.1;NM_001193572.1;NM_001193571.1	NP_001180499.1;NP_001180501.1;NP_001180500.1	ENSG00000159176.9	ENST00000367306.1;ENST00000533402.1;ENST00000527662.1;ENST00000532313.1;ENST00000340006.2;ENST00000531916.1;ENST00000532460.1;ENST00000526256.1;ENST00000533432.1;ENST00000530120.1;ENST00000526317.1;ENST00000526723.1;ENST00000524951.1;ENST00000458271.2;ENST00000527573.1;ENST00000529975.1;ENST00000533188.1;ENST00000471596.1;ENST00000481851.1	CSRP1	cysteine and glycine-rich protein 1 [Source:HGNC Symbol;Acc:2469]	GO:0030168|platelet activation;GO:0009611|response to wounding;GO:0098602|single organism cell adhesion;GO:0050878|regulation of body fluid levels;GO:0001775|cell activation;GO:0042060|wound healing;GO:0098609|cell cell adhesion;GO:0034109|homotypic cell cell adhesion;GO:0022610|biological adhesion;GO:0070527|platelet aggregation;GO:0007599|hemostasis	GO:0030054|cell junction;GO:0030055|cell substrate junction;GO:0070161|anchoring junction	GO:0046914|transition metal ion binding;GO:0008270|zinc ion binding;GO:0044822|poly a rna binding;GO:0003723|rna binding	NA
2.59688	1.37678	8.99679e-45	7.4229e-43	Up	Yes	11:125825691-125933230	50937	NM_001243597.1	NP_001230526.1	ENSG00000064309.10	ENST00000392693.3;ENST00000531738.1;ENST00000263577.7;ENST00000534661.1;ENST00000531830.1;ENST00000525625.1;ENST00000531586.1;ENST00000527967.1;ENST00000534818.1	CDON	cell adhesion associated, oncogene regulated [Source:HGNC Symbol;Acc:17104]	GO:0048646|anatomical structure formation involved in morphogenesis;GO:0010171|body morphogenesis;GO:0048641|regulation of skeletal muscle tissue development;GO:0060537|muscle tissue development;GO:0043393|regulation of protein binding;GO:0007517|muscle organ development;GO:0043408|regulation of mapk cascade;GO:0048643|positive regulation of skeletal muscle tissue development;GO:0048584|positive …	GO:0031012|extracellular matrix;GO:0031226|intrinsic component of plasma membrane;GO:0009986|cell surface	NA	NA
2.58767	1.37166	1.51643e-11	2.24741e-10	Up	Yes	10: 23728198- 23731308	220213	NM_001145373.2	NP_001138845.1	ENSG00000165312.5	ENST00000376495.3	OTUD1	OTU domain containing 1 [Source:HGNC Symbol;Acc:27346]	GO:0070647|protein modification by small protein conjugation or removal;GO:0070646|protein modification by small protein removal;GO:0070536|protein k63 linked deubiquitination;GO:0006508|proteolysis	NA	GO:0008233|peptidase activity;GO:0008234|cysteine type peptidase activity;GO:0004843|thiol dependent ubiquitin specific protease activity;GO:0019783|ubiquitin like protein specific protease activity	NA
2.58644	1.37097	1.66516e-25	6.24135e-24	Up	Yes	4: 39046659- 39128477	51088	NM_001007075.2;NM_001171654.1;NM_015990.4;;NM_199039.3	NP_001007076.1;NP_001165125.1;NP_057074.3;;NP_950240.2	ENSG00000109790.12	ENST00000261425.3;ENST00000508137.2;ENST00000504108.1;ENST00000359687.2;ENST00000381930.3;ENST00000261426.5;ENST00000514399.1;ENST00000515612.1	KLHL5	kelch-like family member 5 [Source:HGNC Symbol;Acc:6356]	GO:0070647|protein modification by small protein conjugation or removal;GO:0016567|protein ubiquitination	GO:1990234|transferase complex;GO:0000151|ubiquitin ligase complex;GO:0005856|cytoskeleton;GO:1902494|catalytic complex;GO:0031461|cullin ring ubiquitin ligase complex;GO:0031463|cul3 ring ubiquitin ligase complex	GO:0019787|ubiquitin like protein transferase activity;GO:0008092|cytoskeletal protein binding;GO:0003779|actin binding	NA
2.58562	1.37051	9.22296e-24	3.20812e-22	Up	Yes	4:190945506-190948412	100288255	NM_001005217.1	NP_001005217.1	ENSG00000205097.2	ENST00000504750.1;ENST00000378763.1	FRG2	FSHD region gene 2 [Source:HGNC Symbol;Acc:19136]	NA	NA	NA	NA
2.58223	1.36862	1.00766e-24	3.63592e-23	Up	Yes	7: 94285637- 94299007	23089	NM_001040152.1	NP_001035242.1	ENSG00000242265.1	ENST00000482108.1;ENST00000488574.1;ENST00000493935.1;ENST00000465184.1	PEG10	paternally expressed 10 [Source:HGNC Symbol;Acc:14005]	GO:0090287|regulation of cellular response to growth factor stimulus;GO:0008219|cell death;GO:0090288|negative regulation of cellular response to growth factor stimulus;GO:0090092|regulation of transmembrane receptor protein serine threonine kinase signaling pathway;GO:1903844|regulation of cellular response to transforming growth factor beta stimulus;GO:0048585|negative regulation of response to…	NA	GO:0046914|transition metal ion binding;GO:0008270|zinc ion binding;GO:0044822|poly a rna binding;GO:0003723|rna binding	NA
2.57377	1.36388	6.26921e-16	1.33169e-14	Up	Yes	8: 17433942- 17501580	5157	NM_006207.2	NP_006198.1	ENSG00000104213.8	ENST00000251630.6;ENST00000541323.1;ENST00000398074.3;ENST00000523248.1	PDGFRL	platelet-derived growth factor receptor-like [Source:HGNC Symbol;Acc:8805]	GO:0048008|platelet derived growth factor receptor signaling pathway;GO:0007167|enzyme linked receptor protein signaling pathway;GO:0007186|g protein coupled receptor signaling pathway;GO:0007169|transmembrane receptor protein tyrosine kinase signaling pathway	NA	GO:0004871|signal transducer activity;GO:0019199|transmembrane receptor protein kinase activity;GO:0004713|protein tyrosine kinase activity;GO:0004672|protein kinase activity;GO:0004714|transmembrane receptor protein tyrosine kinase activity;GO:0004930|g protein coupled receptor activity;GO:0016301|kinase activity;GO:0038023|signaling receptor activity;GO:0004872|receptor activity;GO:0016772|tran…	NA
2.56944	1.36146	3.90757e-06	2.91474e-05	Up	Yes	X: 55478538- 55479998	28986	NM_014061.3	NP_054780.2	ENSG00000187601.3	ENST00000342972.1	MAGEH1	melanoma antigen family H, 1 [Source:HGNC Symbol;Acc:24092]	GO:0008219|cell death	NA	NA	NA
2.56596	1.3595	0.00430414	0.0160307	Up	Yes	11: 3659733- 3663546	116969	NM_053017.3;;NM_001079536.1	NP_443750.2;;NP_001073004.1	ENSG00000167311.9	ENST00000397068.3;ENST00000397067.3;ENST00000359918.4;ENST00000453353.2;ENST00000425767.2	ART5	ADP-ribosyltransferase 5 [Source:HGNC Symbol;Acc:24049]	GO:1901135|carbohydrate derivative metabolic process;GO:1901137|carbohydrate derivative biosynthetic process;GO:0006471|protein adp ribosylation;GO:0005975|carbohydrate metabolic process;GO:0070085|glycosylation;GO:0009100|glycoprotein metabolic process	NA	GO:0016798|hydrolase activity acting on glycosyl bonds;GO:0003950|nad adp ribosyltransferase activity;GO:0016757|transferase activity transferring glycosyl groups;GO:0016799|hydrolase activity hydrolyzing n glycosyl compounds;GO:0016763|transferase activity transferring pentosyl groups	NA
2.56267	1.35765	3.38993e-08	3.46706e-07	Up	Yes	15: 65488337- 65503826	8483	NM_003613.3	NP_003604	ENSG00000138615.4	ENST00000261883.4	CILP	cartilage intermediate layer protein, nucleotide pyrophosphohydrolase [Source:HGNC Symbol;Acc:1980]	GO:0048585|negative regulation of response to stimulus;GO:0043567|regulation of insulin like growth factor receptor signaling pathway;GO:0010648|negative regulation of cell communication	GO:0031012|extracellular matrix;GO:0005578|proteinaceous extracellular matrix;GO:0005615|extracellular space	GO:0016788|hydrolase activity acting on ester bonds;GO:0016817|hydrolase activity acting on acid anhydrides;GO:0042578|phosphoric ester hydrolase activity	NA
2.55828	1.35517	8.17269e-32	4.14175e-30	Up	Yes	12: 66217911- 66360075	8091	NM_003483.4;;NM_003484.1	NP_003474.1;;NP_003475.1	ENSG00000149948.9	ENST00000403681.2;ENST00000537275.1;ENST00000393578.3;ENST00000537429.1;ENST00000425208.2;ENST00000536545.1;ENST00000354636.3;ENST00000545998.1;ENST00000541363.1;ENST00000393577.3;ENST00000539662.1	HMGA2	high mobility group AT-hook 2 [Source:HGNC Symbol;Acc:5009]	GO:2000779|regulation of double strand break repair;GO:0048646|anatomical structure formation involved in morphogenesis;GO:0051276|chromosome organization;GO:0010629|negative regulation of gene expression;GO:0051216|cartilage development;GO:2000772|regulation of cellular senescence;GO:0051301|cell division;GO:0001704|formation of primary germ layer;GO:0030261|chromosome condensation;GO:0048584|po…	GO:0005694|chromosome;GO:0000228|nuclear chromosome;GO:0032993|protein dna complex;GO:0000785|chromatin;GO:0000792|heterochromatin	GO:0046332|smad binding;GO:0008301|dna binding bending;GO:0001047|core promoter binding;GO:0001227|transcriptional repressor activity rna polymerase ii transcription regulatory region sequence specific binding;GO:0031491|nucleosome binding;GO:0070742|c2h2 zinc finger domain binding;GO:0004672|protein kinase activity;GO:0001067|regulatory region nucleic acid binding;GO:0001228|transcriptional acti…	NA
2.55422	1.35289	4.90861e-05	0.000302314	Up	Yes	1:212859760-212873327	55509	NM_018664.2	NP_061134.1	ENSG00000123685.4	ENST00000471382.1;ENST00000478275.1;ENST00000243440.1	BATF3	basic leucine zipper transcription factor, ATF-like 3 [Source:HGNC Symbol;Acc:28915]	GO:0045321|leukocyte activation;GO:0097028|dendritic cell differentiation;GO:0010629|negative regulation of gene expression;GO:0002376|immune system process;GO:0002573|myeloid leukocyte differentiation;GO:0002520|immune system development;GO:0051172|negative regulation of nitrogen compound metabolic process;GO:0001775|cell activation;GO:0002521|leukocyte differentiation;GO:0006366|transcription f…	NA	GO:0001227|transcriptional repressor activity rna polymerase ii transcription regulatory region sequence specific binding;GO:0001067|regulatory region nucleic acid binding;GO:0000981|rna polymerase ii transcription factor activity sequence specific dna binding;GO:0001071|nucleic acid binding transcription factor activity;GO:0003690|double stranded dna binding;GO:0000982|transcription factor activ…	NA
2.54575	1.34809	0.000116172	0.000666354	Up	Yes	6: 26281283- 26285762	554313	NM_003543.3	NP_003534.1	ENSG00000158406.2	ENST00000289352.1;ENST00000377727.1	HIST1H4H	histone cluster 1, H4h [Source:HGNC Symbol;Acc:4788]	GO:0043044|atp dependent chromatin remodeling;GO:0051276|chromosome organization;GO:0045815|positive regulation of gene expression epigenetic;GO:0010629|negative regulation of gene expression;GO:0016233|telomere capping;GO:0042592|homeostatic process;GO:0032200|telomere organization;GO:0051172|negative regulation of nitrogen compound metabolic process;GO:0010628|positive regulation of gene expres…	GO:0000784|nuclear chromosome telomeric region;GO:0005694|chromosome;GO:0098687|chromosomal region;GO:0000228|nuclear chromosome;GO:0032993|protein dna complex;GO:0000785|chromatin;GO:0044815|dna packaging complex;GO:0000781|chromosome telomeric region	GO:0042393|histone binding;GO:0046982|protein heterodimerization activity;GO:0046983|protein dimerization activity;GO:0044822|poly a rna binding;GO:0019904|protein domain specific binding;GO:0003723|rna binding	hsa05322|systemic lupus erythematosus
2.53133	1.3399	1.25955e-16	2.80313e-15	Up	Yes	15: 76228310- 76352136	145957	NM_138573.3	NP_612640.1	ENSG00000169752.12	ENST00000567467.1;ENST00000569343.1;ENST00000566417.1;ENST00000461391.1;ENST00000472094.1;ENST00000394907.3;ENST00000568073.1;ENST00000565661.1;ENST00000562114.1;ENST00000567936.1;ENST00000563204.1;ENST00000563910.1;ENST00000498750.1;ENST00000535975.1;ENST00000567126.1;ENST00000568203.1;ENST00000305435.10;ENST00000563582.1	NRG4	neuregulin 4 [Source:HGNC Symbol;Acc:29862]	GO:0030258|lipid modification;GO:0006644|phospholipid metabolic process;GO:0046488|phosphatidylinositol metabolic process;GO:0014066|regulation of phosphatidylinositol 3 kinase signaling;GO:0051336|regulation of hydrolase activity;GO:0019637|organophosphate metabolic process;GO:1902531|regulation of intracellular signal transduction;GO:0038128|erbb2 signaling pathway;GO:0051345|positive regulatio…	GO:0005615|extracellular space	GO:0004713|protein tyrosine kinase activity;GO:0004672|protein kinase activity;GO:0016301|kinase activity;GO:0005088|ras guanyl nucleotide exchange factor activity;GO:0005085|guanyl nucleotide exchange factor activity;GO:0008083|growth factor activity;GO:0098772|molecular function regulator;GO:0035004|phosphatidylinositol 3 kinase activity;GO:0005102|receptor binding;GO:0016772|transferase activi…	hsa04012|erbb signaling pathway
2.52978	1.33901	1.2693e-11	1.89988e-10	Up	Yes	12: 96051583- 96184930	59277	NM_021229.3	NP_067052.2	ENSG00000074527.7	ENST00000343702.4;ENST00000344911.4;ENST00000538383.1;ENST00000553059.1;ENST00000550074.1;ENST00000552603.1;ENST00000547980.1	NTN4	netrin 4 [Source:HGNC Symbol;Acc:13658]	GO:0048666|neuron development;GO:0032990|cell part morphogenesis;GO:0060688|regulation of morphogenesis of a branching structure;GO:0042551|neuron maturation;GO:0031175|neuron projection development;GO:0042330|taxis;GO:0009605|response to external stimulus;GO:0048469|cell maturation;GO:2000026|regulation of multicellular organismal development;GO:0048812|neuron projection morphogenesis;GO:0040011…	GO:0031012|extracellular matrix;GO:0005604|basement membrane;GO:0005578|proteinaceous extracellular matrix;GO:0044420|extracellular matrix component	GO:0050840|extracellular matrix binding;GO:0043236|laminin binding	hsa04360|axon guidance
2.52828	1.33816	0.00133631	0.00581059	Up	Yes	19: 17830051- 17845325	55201	NM_018174.4	NP_060644.4	ENSG00000130479.6	ENST00000594625.1;ENST00000324096.4;ENST00000600608.1;ENST00000600186.1;ENST00000594212.1;ENST00000597735.1;ENST00000601544.1;ENST00000597681.1;ENST00000594340.1;ENST00000597067.1;ENST00000599494.1;ENST00000544059.2;ENST00000594365.1;ENST00000593593.1;ENST00000596637.1;ENST00000595338.1;ENST00000598769.1;ENST00000598916.1;ENST00000597000.1;ENST00000598756.1;ENST00000601097.1	MAP1S	microtubule-associated protein 1S [Source:HGNC Symbol;Acc:15715]	GO:0048666|neuron development;GO:0032990|cell part morphogenesis;GO:0007010|cytoskeleton organization;GO:0008219|cell death;GO:0051649|establishment of localization in cell;GO:0031175|neuron projection development;GO:0072384|organelle transport along microtubule;GO:0007017|microtubule based process;GO:0010970|establishment of localization by movement along microtubule;GO:0000226|microtubule cytos…	GO:0015630|microtubule cytoskeleton;GO:0048471|perinuclear region of cytoplasm;GO:0097458|neuron part;GO:0030054|cell junction;GO:0044430|cytoskeletal part;GO:0005874|microtubule;GO:0005856|cytoskeleton;GO:0045202|synapse;GO:0043005|neuron projection;GO:0099512|supramolecular fiber;GO:0044297|cell body;GO:0042995|cell projection;GO:0036477|somatodendritic compartment;GO:0005730|nucleolus;GO:00058…	GO:0008092|cytoskeletal protein binding;GO:0003779|actin binding;GO:0051015|actin filament binding;GO:0016788|hydrolase activity acting on ester bonds;GO:0004518|nuclease activity;GO:0032403|protein complex binding;GO:0048487|beta tubulin binding;GO:0042802|identical protein binding;GO:0004536|deoxyribonuclease activity;GO:0008017|microtubule binding;GO:0015631|tubulin binding;GO:0044877|macromol…	NA
2.52312	1.33521	1.41795e-09	1.68448e-08	Up	Yes	2: 30369807- 30383399	51646	NM_001127400.1;NM_001127401.1;NM_016061.2;;NM_001127399.1	NP_001120872.1;NP_001120873.1;NP_057145.1;;NP_001120871.1	ENSG00000119801.8	ENST00000379519.3;ENST00000379520.3;ENST00000261353.4;ENST00000490211.2;ENST00000402003.3;ENST00000402708.1;ENST00000482474.1;ENST00000470120.1;ENST00000492439.1;ENST00000495673.1	YPEL5	yippee-like 5 (Drosophila) [Source:HGNC Symbol;Acc:18329]	NA	NA	NA	NA
2.52142	1.33423	2.94602e-30	1.3938e-28	Up	Yes	12: 89981828- 90103077	490	NM_001682.2;;NM_001001323.1	NP_001673.2;;NP_001001323.1	ENSG00000070961.10	ENST00000261173.2;ENST00000348959.3;ENST00000359142.3;ENST00000428670.3;ENST00000393164.2;ENST00000550716.1;ENST00000552275.1;ENST00000551009.1;ENST00000549727.1;ENST00000549585.1;ENST00000551310.1	ATP2B1	ATPase, Ca++ transporting, plasma membrane 1 [Source:HGNC Symbol;Acc:814]	GO:0006811|ion transport;GO:0048878|chemical homeostasis;GO:0009409|response to cold;GO:0048545|response to steroid hormone;GO:0071396|cellular response to lipid;GO:0071496|cellular response to external stimulus;GO:0031960|response to corticosteroid;GO:0071407|cellular response to organic cyclic compound;GO:0030001|metal ion transport;GO:0031668|cellular response to extracellular stimulus;GO:0042…	GO:0016323|basolateral plasma membrane;GO:0098562|cytoplasmic side of membrane;GO:0031253|cell projection membrane;GO:0045177|apical part of cell;GO:0097458|neuron part;GO:0031226|intrinsic component of plasma membrane;GO:0031256|leading edge membrane;GO:0045202|synapse;GO:0043005|neuron projection;GO:0032590|dendrite membrane;GO:0098857|membrane microdomain;GO:0098552|side of membrane;GO:0016324…	GO:0022853|active ion transmembrane transporter activity;GO:0072509|divalent inorganic cation transmembrane transporter activity;GO:0042623|atpase activity coupled;GO:0046873|metal ion transmembrane transporter activity;GO:0015662|atpase activity coupled to transmembrane movement of ions phosphorylative mechanism;GO:0008324|cation transmembrane transporter activity;GO:0016817|hydrolase activity a…	hsa04020|calcium signaling pathway
2.52089	1.33393	1.31429e-27	5.43843e-26	Up	Yes	20: 43880880- 43883205	6590	NM_003064.2	NP_003055.1	ENSG00000124107.5	ENST00000338380.2	SLPI	secretory leukocyte peptidase inhibitor [Source:HGNC Symbol;Acc:11092]	GO:0045861|negative regulation of proteolysis;GO:0043393|regulation of protein binding;GO:0019730|antimicrobial humoral response;GO:0002376|immune system process;GO:0051336|regulation of hydrolase activity;GO:0048525|negative regulation of viral process;GO:0006952|defense response;GO:0032091|negative regulation of protein binding;GO:0009605|response to external stimulus;GO:0098542|defense respons…	GO:0031012|extracellular matrix;GO:0005615|extracellular space	GO:0061134|peptidase regulator activity;GO:0004867|serine type endopeptidase inhibitor activity;GO:0098772|molecular function regulator;GO:0004857|enzyme inhibitor activity;GO:0030234|enzyme regulator activity;GO:0030414|peptidase inhibitor activity;GO:0019899|enzyme binding	NA
2.51863	1.33264	6.64645e-09	7.38368e-08	Up	Yes	1: 27992572- 27998729	2537	NM_002038.3	NP_002029.3	ENSG00000126709.10	ENST00000361157.6;ENST00000339145.4;ENST00000362020.4	IFI6	interferon, alpha-inducible protein 6 [Source:HGNC Symbol;Acc:4054]	GO:0051900|regulation of mitochondrial depolarization;GO:0045861|negative regulation of proteolysis;GO:0002376|immune system process;GO:0051336|regulation of hydrolase activity;GO:0008219|cell death;GO:0034340|response to type i interferon;GO:0019221|cytokine mediated signaling pathway;GO:0003254|regulation of membrane depolarization;GO:0042391|regulation of membrane potential;GO:0006952|defense …	GO:0005739|mitochondrion	NA	NA
2.51852	1.33258	2.06177e-07	1.88244e-06	Up	Yes	5:140797427-140892546	56099	NM_018927.3	NP_061750.1	ENSG00000254122.1	ENST00000398594.2	PCDHGB7	protocadherin gamma subfamily B, 7 [Source:HGNC Symbol;Acc:8714]	GO:0098609|cell cell adhesion;GO:0007156|homophilic cell adhesion via plasma membrane adhesion molecules;GO:0098742|cell cell adhesion via plasma membrane adhesion molecules;GO:0022610|biological adhesion	NA	GO:0005509|calcium ion binding	NA
2.51674	1.33156	1.23185e-21	3.7882e-20	Up	Yes	10: 60272900- 60591195	80114	NM_001080512.1	NP_001073981.1	ENSG00000122870.7	ENST00000373886.3;ENST00000476684.1;ENST00000263103.1	BICC1	bicaudal C homolog 1 (Drosophila) [Source:HGNC Symbol;Acc:19351]	GO:0060828|regulation of canonical wnt signaling pathway;GO:0030111|regulation of wnt signaling pathway;GO:0009799|specification of symmetry;GO:0007507|heart development;GO:0090090|negative regulation of canonical wnt signaling pathway;GO:0048585|negative regulation of response to stimulus;GO:0007389|pattern specification process;GO:0030178|negative regulation of wnt signaling pathway;GO:0072359|…	NA	GO:0044822|poly a rna binding;GO:0003723|rna binding	NA
2.51096	1.32824	2.10365e-10	2.7291e-09	Up	Yes	1: 60358980- 60392462	1573	NM_000775.2	NP_000766.2	ENSG00000134716.5	ENST00000371204.3;ENST00000492633.1;ENST00000466095.1;ENST00000469406.1;ENST00000468257.1	CYP2J2	cytochrome P450, family 2, subfamily J, polypeptide 2 [Source:HGNC Symbol;Acc:2634]	GO:0044281|small molecule metabolic process;GO:0008016|regulation of heart contraction;GO:0001676|long chain fatty acid metabolic process;GO:0032787|monocarboxylic acid metabolic process;GO:0009410|response to xenobiotic stimulus;GO:0006082|organic acid metabolic process;GO:0055114|oxidation reduction process;GO:0006631|fatty acid metabolic process;GO:0006629|lipid metabolic process;GO:0044057|re…	GO:0044432|endoplasmic reticulum part;GO:0042175|nuclear outer membrane endoplasmic reticulum membrane network;GO:0005783|endoplasmic reticulum	GO:0004497|monooxygenase activity;GO:0046914|transition metal ion binding;GO:0016705|oxidoreductase activity acting on paired donors with incorporation or reduction of molecular oxygen;GO:0046906|tetrapyrrole binding;GO:0005506|iron ion binding;GO:0008395|steroid hydroxylase activity;GO:0016712|oxidoreductase activity acting on paired donors with incorporation or reduction of molecular oxygen red…	hsa00590|arachidonic acid metabolism;hsa00591|linoleic acid metabolism
2.5082	1.32665	5.90844e-18	1.42002e-16	Up	Yes	7: 76139745- 76648340	80761	NM_182684.1;NM_030570.2	NP_872625;NP_085047	ENSG00000243566.2	ENST00000334348.3;ENST00000448265.3;ENST00000419923.2;ENST00000443097.2;ENST00000257632.5;ENST00000394849.1;ENST00000490360.1;ENST00000469114.1	UPK3B	uroplakin 3B [Source:HGNC Symbol;Acc:21444]	GO:0010629|negative regulation of gene expression	NA	NA	NA
2.50518	1.32492	4.55543e-05	0.000281845	Up	Yes	12:113633246-113658899	115811	NM_138451.1	NP_612460.1	ENSG00000166578.5	ENST00000299732.2;ENST00000416617.2;ENST00000546692.1	IQCD	IQ motif containing D [Source:HGNC Symbol;Acc:25168]	NA	NA	NA	NA
2.50458	1.32457	2.36327e-16	5.17433e-15	Up	Yes	19: 18390563- 18392432	3727	NM_005354.4	NP_005345.3	ENSG00000130522.4	ENST00000252818.3;ENST00000600972.1	JUND	jun D proto-oncogene [Source:HGNC Symbol;Acc:6206]	GO:0007623|circadian rhythm;GO:1901698|response to nitrogen compound;GO:0046683|response to organophosphorus;GO:0010629|negative regulation of gene expression;GO:1901652|response to peptide;GO:0001649|osteoblast differentiation;GO:0009891|positive regulation of biosynthetic process;GO:0051172|negative regulation of nitrogen compound metabolic process;GO:0010628|positive regulation of gene express…	GO:0005694|chromosome;GO:0000228|nuclear chromosome;GO:0032993|protein dna complex;GO:0000785|chromatin;GO:0000790|nuclear chromatin;GO:0005667|transcription factor complex	GO:0001067|regulatory region nucleic acid binding;GO:0000981|rna polymerase ii transcription factor activity sequence specific dna binding;GO:0001071|nucleic acid binding transcription factor activity;GO:0003690|double stranded dna binding;GO:0016922|ligand dependent nuclear receptor binding;GO:0000988|transcription factor activity protein binding;GO:0008134|transcription factor binding;GO:001989…	hsa04010|mapk signaling pathway
2.49618	1.31972	1.43003e-33	7.89786e-32	Up	Yes	12: 99007183- 99038891	121457	NM_201613.2;;NM_201612.2;NM_153687.3	NP_963907.1;;NP_963906.1;NP_710154.1	ENSG00000166130.10	ENST00000393042.3;ENST00000420861.1;ENST00000342502.2;ENST00000299157.4	IKBIP	IKBKB interacting protein [Source:HGNC Symbol;Acc:26430]	GO:0010212|response to ionizing radiation;GO:0009314|response to radiation;GO:0009628|response to abiotic stimulus;GO:0010165|response to x ray	GO:0044432|endoplasmic reticulum part;GO:0042175|nuclear outer membrane endoplasmic reticulum membrane network;GO:0005783|endoplasmic reticulum	NA	NA
2.49573	1.31946	2.20224e-28	9.55082e-27	Up	Yes	X:102470020-102472174	56271	NM_001080425.3;NM_001127688.2	NP_001073894.1;NP_001121160.1	ENSG00000102409.9	ENST00000372695.5;ENST00000372691.3	BEX4	brain expressed, X-linked 4 [Source:HGNC Symbol;Acc:25475]	NA	NA	NA	NA
2.49534	1.31924	1.79713e-09	2.10902e-08	Up	Yes	X: 71346958- 71351758	340526	NM_001024455.3	NP_001019626.1	ENSG00000242732.3	ENST00000545866.1;ENST00000479991.1;ENST00000609883.1	RGAG4	retrotransposon gag domain containing 4 [Source:HGNC Symbol;Acc:29430]	NA	NA	NA	NA
2.48898	1.31555	3.42965e-32	1.79176e-30	Up	Yes	10: 3108525- 3179904	5214	NM_002627.4;NM_001242339.1	NP_002618.1;NP_001229268.1	ENSG00000067057.12	ENST00000607886.1;ENST00000381125.4;ENST00000495715.1;ENST00000381075.2;ENST00000421751.1;ENST00000407806.2;ENST00000415005.1;ENST00000468050.1;ENST00000460445.1;ENST00000413079.1;ENST00000381072.1;ENST00000433193.1	PFKP	phosphofructokinase, platelet [Source:HGNC Symbol;Acc:8878]	GO:0016052|carbohydrate catabolic process;GO:0046939|nucleotide phosphorylation;GO:0009132|nucleoside diphosphate metabolic process;GO:0051186|cofactor metabolic process;GO:0006757|atp generation from adp;GO:0044281|small molecule metabolic process;GO:0046365|monosaccharide catabolic process;GO:0019637|organophosphate metabolic process;GO:1901135|carbohydrate derivative metabolic process;GO:00196…	NA	GO:0016301|kinase activity;GO:0032403|protein complex binding;GO:0019200|carbohydrate kinase activity;GO:0032553|ribonucleotide binding;GO:0030554|adenyl nucleotide binding;GO:0044877|macromolecular complex binding;GO:0016772|transferase activity transferring phosphorus containing groups	hsa00010|glycolysis gluconeogenesis;hsa00030|pentose phosphate pathway;hsa00051|fructose and mannose metabolism;hsa00052|galactose metabolism
2.4802	1.31045	2.32926e-30	1.11368e-28	Up	Yes	16: 3068446- 3072384	51330	NM_016639.2	NP_057723.1	ENSG00000006327.9	ENST00000573001.1;ENST00000326577.4;ENST00000341627.5;ENST00000574699.1;ENST00000575124.1;ENST00000575836.1;ENST00000571351.1	TNFRSF12A	tumor necrosis factor receptor superfamily, member 12A [Source:HGNC Symbol;Acc:18152]	GO:0048646|anatomical structure formation involved in morphogenesis;GO:0061041|regulation of wound healing;GO:0048584|positive regulation of response to stimulus;GO:0048638|regulation of developmental growth;GO:0010647|positive regulation of cell communication;GO:0010769|regulation of cell morphogenesis involved in differentiation;GO:0045666|positive regulation of neuron differentiation;GO:000821…	GO:0009986|cell surface;GO:0042995|cell projection;GO:0001726|ruffle;GO:0031252|cell leading edge	NA	hsa04060|cytokine cytokine receptor interaction
2.47939	1.30998	3.3201e-25	1.22744e-23	Up	Yes	1: 94614544- 94740624	9411	NM_004815.3	NP_004806.3	ENSG00000137962.8	ENST00000546444.1;ENST00000552844.1;ENST00000260526.6;ENST00000482481.1;ENST00000370217.3	ARHGAP29	Rho GTPase activating protein 29 [Source:HGNC Symbol;Acc:30207]	GO:0051336|regulation of hydrolase activity;GO:1902531|regulation of intracellular signal transduction;GO:0051345|positive regulation of hydrolase activity;GO:0043085|positive regulation of catalytic activity;GO:0035556|intracellular signal transduction;GO:0044093|positive regulation of molecular function;GO:0051056|regulation of small gtpase mediated signal transduction;GO:0007265|ras protein si…	NA	GO:0008047|enzyme activator activity;GO:0098772|molecular function regulator;GO:0060589|nucleoside triphosphatase regulator activity;GO:0030234|enzyme regulator activity;GO:0030165|pdz domain binding;GO:0019904|protein domain specific binding	NA
2.47739	1.30882	5.65528e-13	9.3319e-12	Up	Yes	10: 30722866- 30750762	1326	NM_001244134.1	NP_001231063.1	ENSG00000107968.5	ENST00000263056.1;ENST00000542547.1;ENST00000415139.1;ENST00000375322.2;ENST00000413724.1;ENST00000375321.1;ENST00000430603.1	MAP3K8	mitogen-activated protein kinase kinase kinase 8 [Source:HGNC Symbol;Acc:6860]	GO:0033674|positive regulation of kinase activity;GO:0050865|regulation of cell activation;GO:0043408|regulation of mapk cascade;GO:0002376|immune system process;GO:0048584|positive regulation of response to stimulus;GO:0010647|positive regulation of cell communication;GO:0043549|regulation of kinase activity;GO:0031294|lymphocyte costimulation;GO:0008219|cell death;GO:0043410|positive regulation…	NA	GO:0004871|signal transducer activity;GO:0000287|magnesium ion binding;GO:0004672|protein kinase activity;GO:0016301|kinase activity;GO:0004702|receptor signaling protein serine threonine kinase activity;GO:0004709|map kinase kinase kinase activity;GO:0032553|ribonucleotide binding;GO:0004674|protein serine threonine kinase activity;GO:0005057|receptor signaling protein activity;GO:0030554|adenyl…	hsa04010|mapk signaling pathway;hsa04620|toll like receptor signaling pathway;hsa04660|t cell receptor signaling pathway
2.47548	1.30771	2.32371e-05	0.000152484	Up	Yes	13: 44453420- 44468068	144811	NM_001128303.1;;NM_153218.2	NP_001121775.1;;NP_694950.2	ENSG00000179630.6	ENST00000441843.1;ENST00000425906.1;ENST00000325686.6	LACC1	laccase (multicopper oxidoreductase) domain containing 1 [Source:HGNC Symbol;Acc:26789]	NA	NA	NA	NA
2.47408	1.30689	1.16048e-16	2.59545e-15	Up	Yes	12: 3715799- 3873985	84766	NM_001144958.1;NM_032680.3	NP_001138430.1;NP_116069.1	ENSG00000130038.5	ENST00000333750.5;ENST00000440314.2;ENST00000535292.1;ENST00000444507.1;ENST00000252322.1;ENST00000514026.2;ENST00000535507.1	EFCAB4B	EF-hand calcium binding domain 4B [Source:HGNC Symbol;Acc:28657]	GO:0051928|positive regulation of calcium ion transport;GO:0006811|ion transport;GO:2001259|positive regulation of cation channel activity;GO:0002376|immune system process;GO:0030001|metal ion transport;GO:0032411|positive regulation of transporter activity;GO:0034764|positive regulation of transmembrane transport;GO:0006812|cation transport;GO:0032409|regulation of transporter activity;GO:004409…	GO:0005794|golgi apparatus;GO:0005730|nucleolus	GO:0005509|calcium ion binding	NA
2.47009	1.30457	6.42111e-18	1.53777e-16	Up	Yes	13: 97873688- 98046374	10150	NM_207304.2;NM_144778.3	NP_997187.1;NP_659002.1	ENSG00000139793.14	ENST00000397601.1;ENST00000343600.4;ENST00000469707.1;ENST00000345429.6;ENST00000376673.3;ENST00000445661.2;ENST00000449284.1	MBNL2	muscleblind-like splicing regulator 2 [Source:HGNC Symbol;Acc:16746]	GO:1903311|regulation of mrna metabolic process;GO:0006397|mrna processing;GO:0006396|rna processing;GO:0000381|regulation of alternative mrna splicing via spliceosome;GO:0048024|regulation of mrna splicing via spliceosome;GO:0016071|mrna metabolic process;GO:0008380|rna splicing;GO:0043484|regulation of rna splicing	NA	GO:0044822|poly a rna binding;GO:0003723|rna binding	NA
2.46866	1.30373	8.32647e-10	1.00684e-08	Up	Yes	3:165490692-165555260	590	NM_000055.2	NP_000046.1	ENSG00000114200.5	ENST00000264381.3;ENST00000482958.1;ENST00000497011.1;ENST00000479451.1;ENST00000540653.1;ENST00000488954.1	BCHE	butyrylcholinesterase [Source:HGNC Symbol;Acc:983]	GO:0050877|neurological system process;GO:1901698|response to nitrogen compound;GO:0097164|ammonium ion metabolic process;GO:0050890|cognition;GO:0044708|single organism behavior;GO:0001101|response to acid chemical;GO:0048545|response to steroid hormone;GO:0031960|response to corticosteroid;GO:0044281|small molecule metabolic process;GO:1901615|organic hydroxy compound metabolic process;GO:00097…	GO:0005635|nuclear envelope;GO:0044432|endoplasmic reticulum part;GO:0072562|blood microparticle;GO:0005788|endoplasmic reticulum lumen;GO:0005615|extracellular space;GO:0031970|organelle envelope lumen;GO:0031975|envelope;GO:0005783|endoplasmic reticulum	GO:0016788|hydrolase activity acting on ester bonds;GO:0043178|alcohol binding;GO:0033218|amide binding;GO:0042802|identical protein binding;GO:0052689|carboxylic ester hydrolase activity;GO:0050997|quaternary ammonium group binding;GO:0001540|beta amyloid binding;GO:0019899|enzyme binding;GO:0070405|ammonium ion binding	NA
2.46212	1.2999	0.0067476	0.0233807	Up	Yes	X: 2924654- 2951612	347527	NM_001011719.1	NP_001011719.1	ENSG00000205667.2	ENST00000381130.2	ARSH	arylsulfatase family, member H [Source:HGNC Symbol;Acc:32488]	GO:1901135|carbohydrate derivative metabolic process;GO:0006665|sphingolipid metabolic process;GO:0043687|post translational protein modification;GO:0006687|glycosphingolipid metabolic process;GO:0006629|lipid metabolic process;GO:0044255|cellular lipid metabolic process;GO:1901564|organonitrogen compound metabolic process;GO:1903509|liposaccharide metabolic process;GO:0006643|membrane lipid meta…	GO:0044432|endoplasmic reticulum part;GO:0005788|endoplasmic reticulum lumen;GO:0005783|endoplasmic reticulum	GO:0016788|hydrolase activity acting on ester bonds;GO:0008484|sulfuric ester hydrolase activity;GO:0004065|arylsulfatase activity	NA
2.45945	1.29833	7.9445e-09	8.76096e-08	Up	Yes	11: 33719807- 33757991	966	NM_000611.5;NM_001127223.1	NP_000602.1;NP_001120695.1	ENSG00000085063.10	ENST00000534312.1;ENST00000527926.1;ENST00000525763.1;ENST00000533181.1;ENST00000395850.3;ENST00000533403.1;ENST00000351554.3;ENST00000528987.1;ENST00000415002.2;ENST00000445143.2;ENST00000426650.2;ENST00000437761.2;ENST00000527577.1;ENST00000528700.1	CD59	CD59 molecule, complement regulatory protein [Source:HGNC Symbol;Acc:1689]	GO:0050865|regulation of cell activation;GO:0070663|regulation of leukocyte proliferation;GO:2000257|regulation of protein activation cascade;GO:0045861|negative regulation of proteolysis;GO:0010629|negative regulation of gene expression;GO:0051648|vesicle localization;GO:0016050|vesicle organization;GO:0009611|response to wounding;GO:0050878|regulation of body fluid levels;GO:0031347|regulation …	GO:0030134|er to golgi transport vesicle;GO:0031362|anchored component of external side of plasma membrane;GO:0012506|vesicle membrane;GO:0031226|intrinsic component of plasma membrane;GO:0044431|golgi apparatus part;GO:0043218|compact myelin;GO:0044432|endoplasmic reticulum part;GO:0030054|cell junction;GO:0043209|myelin sheath;GO:0097708|intracellular vesicle;GO:0030055|cell substrate junction;…	GO:0001848|complement binding	hsa04610|complement and coagulation cascades;hsa04640|hematopoietic cell lineage
2.45586	1.29623	1.08138e-29	4.97694e-28	Up	Yes	12:105629068-105789875	387882	NM_001145199.1	NP_001138671.1	ENSG00000235162.4	ENST00000548458.2;ENST00000443585.1;ENST00000552457.1;ENST00000549893.1;ENST00000546866.1;ENST00000549934.2;ENST00000548336.1	C12orf75	chromosome 12 open reading frame 75 [Source:HGNC Symbol;Acc:35164]	NA	NA	NA	NA
2.45508	1.29577	1.141e-07	1.08495e-06	Up	Yes	3:136537489-136574734	80723	NM_025246.2;NM_001097600.1	NP_079522.2;NP_001091069.1	ENSG00000168917.8	ENST00000472200.1;ENST00000446465.2;ENST00000393079.3	SLC35G2	solute carrier family 35, member G2 [Source:HGNC Symbol;Acc:28480]	NA	NA	NA	NA
2.45249	1.29425	8.50171e-07	7.09227e-06	Up	Yes	6: 42858005- 42858554	441150	NM_001008739.1	NP_001008739.1	ENSG00000221821.2	ENST00000408925.2	C6orf226	chromosome 6 open reading frame 226 [Source:HGNC Symbol;Acc:34431]	NA	NA	NA	NA
2.44968	1.29259	0.00121119	0.0053575	Up	Yes	6: 26031817- 26032288	8968	NM_003537.3	NP_003528.1	ENSG00000124693.2	ENST00000244661.2	HIST1H3B	histone cluster 1, H3b [Source:HGNC Symbol;Acc:4776]	GO:0051276|chromosome organization;GO:0045815|positive regulation of gene expression epigenetic;GO:0010629|negative regulation of gene expression;GO:0050688|regulation of defense response to virus;GO:0009611|response to wounding;GO:0050878|regulation of body fluid levels;GO:0031347|regulation of defense response;GO:0032200|telomere organization;GO:0051172|negative regulation of nitrogen compound …	GO:0000784|nuclear chromosome telomeric region;GO:0005694|chromosome;GO:0098687|chromosomal region;GO:0000788|nuclear nucleosome;GO:0000228|nuclear chromosome;GO:0032993|protein dna complex;GO:0000785|chromatin;GO:0000790|nuclear chromatin;GO:0044815|dna packaging complex;GO:0000781|chromosome telomeric region	GO:0042393|histone binding;GO:0046982|protein heterodimerization activity;GO:0046983|protein dimerization activity	hsa05322|systemic lupus erythematosus
2.44354	1.28898	2.93718e-31	1.46114e-29	Up	Yes	5:109025067-109205326	4124	NM_002372.2	NP_002363.2	ENSG00000112893.5	ENST00000261483.4;ENST00000502261.1;ENST00000508043.1;ENST00000513921.1;ENST00000505313.1;ENST00000503970.2	MAN2A1	mannosidase, alpha, class 2A, member 1 [Source:HGNC Symbol;Acc:6824]	GO:0009311|oligosaccharide metabolic process;GO:0006491|n glycan processing;GO:0061008|hepaticobiliary system development;GO:0009792|embryo development ending in birth or egg hatching;GO:0007585|respiratory gaseous exchange;GO:0006487|protein n linked glycosylation;GO:0048729|tissue morphogenesis;GO:0044281|small molecule metabolic process;GO:0051960|regulation of nervous system development;GO:00…	GO:0044431|golgi apparatus part;GO:0000139|golgi membrane;GO:0005801|cis golgi network;GO:0005794|golgi apparatus	GO:0030246|carbohydrate binding;GO:0015923|mannosidase activity;GO:0016798|hydrolase activity acting on glycosyl bonds;GO:0046914|transition metal ion binding;GO:0016799|hydrolase activity hydrolyzing n glycosyl compounds;GO:0008270|zinc ion binding;GO:0004553|hydrolase activity hydrolyzing o glycosyl compounds	hsa00510|n glycan biosynthesis
2.41753	1.27354	3.57608e-10	4.51802e-09	Up	Yes	3:111805182-111849851	79669	NM_001171747.1;;NM_024616.2	NP_001165218.1;;NP_078892	ENSG00000114529.8	ENST00000431717.2;ENST00000430855.1;ENST00000480282.1;ENST00000264848.5;ENST00000484828.1;ENST00000497610.1;ENST00000494096.1;ENST00000467942.2	C3orf52	chromosome 3 open reading frame 52 [Source:HGNC Symbol;Acc:26255]	NA	GO:0044432|endoplasmic reticulum part;GO:0042175|nuclear outer membrane endoplasmic reticulum membrane network;GO:0005783|endoplasmic reticulum	NA	NA
2.40345	1.26511	1.55219e-17	3.6274e-16	Up	Yes	12:105196331-105352522	84102	NM_032148.3	NP_115524.3	ENSG00000136052.5	ENST00000258538.3;ENST00000549713.1;ENST00000437220.1;ENST00000415674.1;ENST00000411411.1;ENST00000449866.2;ENST00000433540.1;ENST00000424946.1;ENST00000417469.2;ENST00000432951.1	SLC41A2	solute carrier family 41 (magnesium transporter), member 2 [Source:HGNC Symbol;Acc:31045]	GO:0006811|ion transport;GO:0006812|cation transport;GO:0034220|ion transmembrane transport;GO:1903830|magnesium ion transmembrane transport;GO:0055085|transmembrane transport	NA	GO:0072509|divalent inorganic cation transmembrane transporter activity;GO:0046873|metal ion transmembrane transporter activity;GO:0008324|cation transmembrane transporter activity;GO:0022890|inorganic cation transmembrane transporter activity;GO:0022857|transmembrane transporter activity;GO:0005215|transporter activity	NA
2.40339	1.26507	1.20958e-11	1.8125e-10	Up	Yes	14: 56584532- 56768244	57161	NM_021255.2	NP_067078.1	ENSG00000139946.5	ENST00000559044.1;ENST00000267460.4;ENST00000561019.1	PELI2	pellino E3 ubiquitin protein ligase family member 2 [Source:HGNC Symbol;Acc:8828]	GO:0043408|regulation of mapk cascade;GO:0048584|positive regulation of response to stimulus;GO:0010647|positive regulation of cell communication;GO:0043410|positive regulation of mapk cascade;GO:0070647|protein modification by small protein conjugation or removal;GO:1902531|regulation of intracellular signal transduction;GO:0010562|positive regulation of phosphorus metabolic process;GO:0043122|r…	NA	GO:0019787|ubiquitin like protein transferase activity;GO:0034450|ubiquitin ubiquitin ligase activity;GO:0061659|ubiquitin like protein ligase activity;GO:0016874|ligase activity	NA
2.40024	1.26318	7.7019e-16	1.62075e-14	Up	Yes	5: 80708840- 81047616	23635	NM_001256732.1;NM_001256736.1;NM_001256734.1	NP_001243661.1;NP_001243665.1;NP_001243663.1	ENSG00000145687.11	ENST00000320672.4;ENST00000509053.1;ENST00000514493.1;ENST00000504985.1;ENST00000512923.1;ENST00000510060.1;ENST00000505980.1;ENST00000515395.1;ENST00000513785.1;ENST00000504136.1;ENST00000509743.2;ENST00000507655.1;ENST00000507472.1;ENST00000509013.2;ENST00000504174.1;ENST00000512098.1;ENST00000506960.1;ENST00000507968.1;ENST00000508912.1	SSBP2	single-stranded DNA binding protein 2 [Source:HGNC Symbol;Acc:15831]	NA	NA	GO:0003697|single stranded dna binding	NA
2.39356	1.25916	3.0278e-17	7.01526e-16	Up	Yes	2: 217730- 266398	26751	NM_001159597.1;NM_001282687.1;NR_104225.1;NR_104226.1;NM_015677.2;NR_104223.1	NP_001153069.1;NP_001269616.1;NP_056492.2	ENSG00000035115.17	ENST00000460974.1;ENST00000403712.2;ENST00000415006.2;ENST00000463865.1;ENST00000403657.1;ENST00000473104.1;ENST00000405430.1;ENST00000356150.5;ENST00000403658.1;ENST00000468321.1;ENST00000479739.2;ENST00000451005.1;ENST00000472012.1;ENST00000431160.1;ENST00000471948.1;ENST00000481932.1;ENST00000488044.1;ENST00000497051.1;ENST00000488979.2;ENST00000475027.1;ENST00000454318.1;ENST00000402632.1;ENS…	SH3YL1	SH3 and SYLF domain containing 1 [Source:HGNC Symbol;Acc:29546]	GO:0006644|phospholipid metabolic process;GO:0046488|phosphatidylinositol metabolic process;GO:0006661|phosphatidylinositol biosynthetic process;GO:0044711|single organism biosynthetic process;GO:1900027|regulation of ruffle assembly;GO:0019637|organophosphate metabolic process;GO:0044087|regulation of cellular component biogenesis;GO:0090407|organophosphate biosynthetic process;GO:0008654|phosph…	GO:0031253|cell projection membrane;GO:0031256|leading edge membrane;GO:0032587|ruffle membrane;GO:0098590|plasma membrane region;GO:0042995|cell projection;GO:0044463|cell projection part;GO:0001726|ruffle;GO:0031252|cell leading edge;GO:0098589|membrane region	GO:0035091|phosphatidylinositol binding;GO:0019902|phosphatase binding;GO:0019899|enzyme binding;GO:0008289|lipid binding;GO:0005543|phospholipid binding	NA
2.38859	1.25616	2.64093e-19	6.89854e-18	Up	Yes	X:117031776-117251303	90293	NM_001168300.1;NM_033495.3;NM_001168299.1;NM_001168302.1;NM_001168303.1;NM_001168301.1	NP_001161772.1;NP_277030.2;NP_001161771.1;NP_001161774.1;NP_001161775.1;NP_001161773.1	ENSG00000003096.9	ENST00000371882.1;ENST00000371876.1;ENST00000371878.1;ENST00000262820.3;ENST00000447671.2;ENST00000539496.1;ENST00000540167.1;ENST00000545703.1;ENST00000541812.1;ENST00000469946.1;ENST00000453826.1	KLHL13	kelch-like family member 13 [Source:HGNC Symbol;Acc:22931]	GO:0051301|cell division;GO:0070647|protein modification by small protein conjugation or removal;GO:0000278|mitotic cell cycle;GO:0048285|organelle fission;GO:0007067|mitotic nuclear division;GO:0016567|protein ubiquitination;GO:0007049|cell cycle;GO:0000910|cytokinesis;GO:0022402|cell cycle process	GO:1990234|transferase complex;GO:0000151|ubiquitin ligase complex;GO:1902494|catalytic complex;GO:0030496|midbody;GO:0031461|cullin ring ubiquitin ligase complex;GO:0031463|cul3 ring ubiquitin ligase complex	GO:0019787|ubiquitin like protein transferase activity	hsa04120|ubiquitin mediated proteolysis
2.37827	1.24991	1.46448e-34	8.46835e-33	Up	Yes	4: 56262124- 56319564	55858	NM_018475.4	NP_060945.2	ENSG00000134851.8	ENST00000506198.1;ENST00000381334.5;ENST00000508404.1;ENST00000542052.1;ENST00000514070.1;ENST00000511710.1;ENST00000502797.1;ENST00000514904.1;ENST00000508561.1;ENST00000608091.1;ENST00000509575.1;ENST00000506103.2;ENST00000515591.1	TMEM165	transmembrane protein 165 [Source:HGNC Symbol;Acc:30760]	GO:0006811|ion transport;GO:0048878|chemical homeostasis;GO:0006487|protein n linked glycosylation;GO:0030001|metal ion transport;GO:0042592|homeostatic process;GO:0051649|establishment of localization in cell;GO:1901135|carbohydrate derivative metabolic process;GO:0006812|cation transport;GO:0030004|cellular monovalent inorganic cation homeostasis;GO:1901137|carbohydrate derivative biosynthetic …	GO:0031902|late endosome membrane;GO:0005773|vacuole;GO:0005802|trans golgi network;GO:0044431|golgi apparatus part;GO:0031901|early endosome membrane;GO:0000139|golgi membrane;GO:0005770|late endosome;GO:0044437|vacuolar part;GO:0044440|endosomal part;GO:0000323|lytic vacuole;GO:0098852|lytic vacuole membrane;GO:0005794|golgi apparatus;GO:0005769|early endosome;GO:0032588|trans golgi network mem…	NA	NA
2.37648	1.24882	9.83724e-26	3.71809e-24	Up	Yes	3: 65339200- 66024509	9223	NM_015520.1;NM_001033057.1;;NM_004742.2	NP_056335.1;NP_001028229.1;;NP_004733.2	ENSG00000151276.19	ENST00000330909.8;ENST00000402939.2;ENST00000463103.2;ENST00000483466.1;ENST00000460329.2;ENST00000497477.2;ENST00000472257.1;ENST00000480729.1;ENST00000468159.1;ENST00000470990.1;ENST00000494271.1;ENST00000479287.1;ENST00000464060.1;ENST00000476703.1;ENST00000476403.1;ENST00000496734.1	MAGI1	membrane associated guanylate kinase, WW and PDZ domain containing 1 [Source:HGNC Symbol;Acc:946]	GO:0008219|cell death;GO:0070271|protein complex biogenesis;GO:0065003|macromolecular complex assembly;GO:0071822|protein complex subunit organization;GO:0070997|neuron death;GO:0022610|biological adhesion	GO:0043296|apical junction complex;GO:0030054|cell junction;GO:0005911|cell cell junction;GO:0070161|anchoring junction;GO:0042995|cell projection	GO:0032947|protein complex scaffold;GO:0008092|cytoskeletal protein binding;GO:0008022|protein c terminus binding;GO:0042805|actinin binding;GO:0032553|ribonucleotide binding;GO:0051393|alpha actinin binding;GO:0030554|adenyl nucleotide binding;GO:0005198|structural molecule activity	hsa04530|tight junction
2.36902	1.24429	6.24752e-10	7.67803e-09	Up	Yes	22: 31500758- 31516055	140606	NM_080430.2	NP_536355.1	ENSG00000198832.6	ENST00000402395.1;ENST00000490967.1;ENST00000400299.2;ENST00000465536.1;ENST00000491958.1;ENST00000495533.1;ENST00000460642.1;ENST00000469262.1;ENST00000465447.1	SELM	Selenoprotein M [Source:UniProtKB/Swiss-Prot;Acc:Q8WWX9]	NA	GO:0048471|perinuclear region of cytoplasm;GO:0005794|golgi apparatus;GO:0005783|endoplasmic reticulum	NA	NA
2.36815	1.24376	4.91241e-08	4.90552e-07	Up	Yes	2: 18059114- 18542882	3790	NM_001282428.1;;NM_002252.3	NP_001269357.1;;NP_002243.3	ENSG00000170745.7	ENST00000403915.1;ENST00000481414.1;ENST00000304101.4;ENST00000465292.1;ENST00000419802.1	KCNS3	potassium voltage-gated channel, delayed-rectifier, subfamily S, member 3 [Source:HGNC Symbol;Acc:6302]	GO:0006813|potassium ion transport;GO:0006811|ion transport;GO:0030001|metal ion transport;GO:0010817|regulation of hormone levels;GO:0015672|monovalent inorganic cation transport;GO:0006812|cation transport;GO:0051259|protein oligomerization;GO:0034220|ion transmembrane transport;GO:0070271|protein complex biogenesis;GO:0051046|regulation of secretion;GO:0050708|regulation of protein secretion;G…	GO:0031226|intrinsic component of plasma membrane;GO:0034705|potassium channel complex;GO:0034703|cation channel complex;GO:1990351|transporter complex;GO:0098796|membrane protein complex;GO:0005794|golgi apparatus;GO:0098797|plasma membrane protein complex	GO:0005244|voltage gated ion channel activity;GO:0015077|monovalent inorganic cation transmembrane transporter activity;GO:0022843|voltage gated cation channel activity;GO:0046873|metal ion transmembrane transporter activity;GO:0022836|gated channel activity;GO:0022803|passive transmembrane transporter activity;GO:0008324|cation transmembrane transporter activity;GO:0016247|channel regulator acti…	NA
2.36775	1.24352	0.00010794	0.000622566	Up	Yes	X:118892576-118894164	347454	NM_001105576.2	NP_001099046.1	ENSG00000187808.3	ENST00000343905.3	SOWAHD	sosondowah ankyrin repeat domain family member D [Source:HGNC Symbol;Acc:32960]	NA	NA	NA	NA
2.36552	1.24216	0.000687401	0.00327454	Up	Yes	14: 50779044- 50802276	27109	NM_001003805.2;NM_015684.3;NM_001003803.2	NP_001003805.1;NP_056499.2;NP_001003803.1	ENSG00000125375.10	ENST00000554438.1;ENST00000245448.6;ENST00000557421.1;ENST00000555939.1;ENST00000426751.2;ENST00000554204.1;ENST00000311459.7;ENST00000358473.1;ENST00000554951.1;ENST00000553774.1;ENST00000556962.1	ATP5S	ATP synthase, H+ transporting, mitochondrial Fo complex, subunit s (factor B) [Source:HGNC Symbol;Acc:18799]	GO:0006811|ion transport;GO:0006839|mitochondrial transport;GO:0044711|single organism biosynthetic process;GO:0044281|small molecule metabolic process;GO:0019637|organophosphate metabolic process;GO:0015672|monovalent inorganic cation transport;GO:1901293|nucleoside phosphate biosynthetic process;GO:0051649|establishment of localization in cell;GO:0090407|organophosphate biosynthetic process;GO:…	GO:0033177|proton transporting two sector atpase complex proton transporting domain;GO:0019866|organelle inner membrane;GO:0016469|proton transporting two sector atpase complex;GO:0045263|proton transporting atp synthase complex coupling factor f o ;GO:0044429|mitochondrial part;GO:0005739|mitochondrion;GO:0098796|membrane protein complex;GO:0031975|envelope;GO:0005740|mitochondrial envelope;GO:0…	GO:0015077|monovalent inorganic cation transmembrane transporter activity;GO:0008324|cation transmembrane transporter activity;GO:0022890|inorganic cation transmembrane transporter activity;GO:0022857|transmembrane transporter activity;GO:0005215|transporter activity	NA
2.36093	1.23936	2.52501e-27	1.0322e-25	Up	Yes	12: 56915713- 56984745	5939	NM_002898.3	NP_002889.1	ENSG00000076067.7	ENST00000262031.5;ENST00000552247.2;ENST00000551369.1;ENST00000552916.1;ENST00000549945.1;ENST00000550726.1;ENST00000542360.1;ENST00000552228.1	RBMS2	RNA binding motif, single stranded interacting protein 2 [Source:HGNC Symbol;Acc:9909]	GO:0006396|rna processing	NA	GO:0044822|poly a rna binding;GO:0003723|rna binding	NA
2.35725	1.23711	4.81724e-11	6.71981e-10	Up	Yes	10: 91087651- 91100728	3437	NM_001549.4;NM_001031683.2	NP_001540.2;NP_001026853.1	ENSG00000119917.9	ENST00000371818.4;ENST00000371811.4	IFIT3	interferon-induced protein with tetratricopeptide repeats 3 [Source:HGNC Symbol;Acc:5411]	GO:0002376|immune system process;GO:0034340|response to type i interferon;GO:0019221|cytokine mediated signaling pathway;GO:0051607|defense response to virus;GO:0035455|response to interferon alpha;GO:0006952|defense response;GO:0009605|response to external stimulus;GO:0098542|defense response to other organism;GO:0071310|cellular response to organic substance;GO:0045087|innate immune response;GO…	GO:0005739|mitochondrion	GO:0042802|identical protein binding;GO:0003723|rna binding	NA
2.35363	1.23489	8.74624e-14	1.54498e-12	Up	Yes	2: 1635659- 1748624	7837	NM_012293.1	NP_036425.1	ENSG00000130508.6	ENST00000252804.4;ENST00000493654.1;ENST00000478155.1;ENST00000453308.1;ENST00000477093.1;ENST00000493779.1;ENST00000465809.1;ENST00000433670.1;ENST00000467191.1;ENST00000483018.1;ENST00000477810.1;ENST00000447941.1;ENST00000425171.1;ENST00000485177.1	PXDN	peroxidasin homolog (Drosophila) [Source:HGNC Symbol;Acc:14966]	GO:0044248|cellular catabolic process;GO:0002376|immune system process;GO:0042744|hydrogen peroxide catabolic process;GO:0098754|detoxification;GO:0055114|oxidation reduction process;GO:0060761|negative regulation of response to cytokine stimulus;GO:0006955|immune response;GO:0048585|negative regulation of response to stimulus;GO:0042743|hydrogen peroxide metabolic process;GO:0009636|response to …	GO:0031012|extracellular matrix;GO:0005578|proteinaceous extracellular matrix;GO:0005615|extracellular space;GO:0005783|endoplasmic reticulum	GO:0019955|cytokine binding;GO:0005201|extracellular matrix structural constituent;GO:0098772|molecular function regulator;GO:0016684|oxidoreductase activity acting on peroxide as acceptor;GO:0046906|tetrapyrrole binding;GO:0030545|receptor regulator activity;GO:0016491|oxidoreductase activity;GO:0005102|receptor binding;GO:0030547|receptor inhibitor activity;GO:0005198|structural molecule activi…	NA
2.34916	1.23214	2.47324e-24	8.78357e-23	Up	Yes	10: 65281123- 65384883	221035	NM_001001330.2	NP_001001330.1	ENSG00000165476.8	ENST00000298249.4;ENST00000373758.4	REEP3	receptor accessory protein 3 [Source:HGNC Symbol;Acc:23711]	GO:0031468|nuclear envelope reassembly;GO:0051301|cell division;GO:0000278|mitotic cell cycle;GO:0048285|organelle fission;GO:0007067|mitotic nuclear division;GO:0010256|endomembrane system organization;GO:0007049|cell cycle;GO:0006998|nuclear envelope organization;GO:0061024|membrane organization;GO:0006997|nucleus organization;GO:0022402|cell cycle process	GO:0015630|microtubule cytoskeleton;GO:0044432|endoplasmic reticulum part;GO:0044430|cytoskeletal part;GO:0005874|microtubule;GO:0005856|cytoskeleton;GO:0042175|nuclear outer membrane endoplasmic reticulum membrane network;GO:0099512|supramolecular fiber;GO:0005783|endoplasmic reticulum	NA	NA
2.34862	1.23182	3.37179e-16	7.29979e-15	Up	Yes	1: 84330711- 84464833	79739	NM_024686.4	NP_078962.4	ENSG00000137941.12	ENST00000472688.1;ENST00000480174.1;ENST00000477524.1;ENST00000488014.1;ENST00000260505.8;ENST00000474957.1;ENST00000480533.1;ENST00000472937.1;ENST00000485638.1;ENST00000464289.1;ENST00000474702.1;ENST00000482783.1;ENST00000467670.1	TTLL7	tubulin tyrosine ligase-like family, member 7 [Source:HGNC Symbol;Acc:26242]	GO:0018193|peptidyl amino acid modification;GO:0018200|peptidyl glutamic acid modification	GO:0015630|microtubule cytoskeleton;GO:0097458|neuron part;GO:0044430|cytoskeletal part;GO:0005874|microtubule;GO:0005856|cytoskeleton;GO:0043005|neuron projection;GO:0099512|supramolecular fiber;GO:0044297|cell body;GO:0042995|cell projection;GO:0036477|somatodendritic compartment;GO:0043204|perikaryon;GO:0005929|cilium;GO:0030425|dendrite	GO:0008092|cytoskeletal protein binding;GO:0016881|acid amino acid ligase activity;GO:0048487|beta tubulin binding;GO:0043014|alpha tubulin binding;GO:0032553|ribonucleotide binding;GO:0015631|tubulin binding;GO:0016879|ligase activity forming carbon nitrogen bonds;GO:0030554|adenyl nucleotide binding;GO:0016874|ligase activity	NA
2.34586	1.23012	2.5261e-20	7.18081e-19	Up	Yes	5:123972608-124084500	57507	NM_020747.2	NP_065798.2	ENSG00000168916.11	ENST00000513985.1;ENST00000504926.1;ENST00000306315.5;ENST00000505686.1;ENST00000503896.2;ENST00000509799.1;ENST00000513986.1;ENST00000507508.1;ENST00000511308.1;ENST00000512940.1	ZNF608	zinc finger protein 608 [Source:HGNC Symbol;Acc:29238]	NA	NA	NA	NA
2.33415	1.2229	2.78524e-07	2.49583e-06	Up	Yes	19: 16999671- 17003417	9002	NM_003950.2	NP_003941.2	ENSG00000127533.3	ENST00000248076.3;ENST00000599210.1	F2RL3	coagulation factor II (thrombin) receptor-like 3 [Source:HGNC Symbol;Acc:3540]	GO:0051928|positive regulation of calcium ion transport;GO:0016050|vesicle organization;GO:0030168|platelet activation;GO:0009611|response to wounding;GO:0050878|regulation of body fluid levels;GO:1903651|positive regulation of cytoplasmic transport;GO:0001775|cell activation;GO:0051282|regulation of sequestering of calcium ion;GO:0032846|positive regulation of homeostatic process;GO:0034764|posi…	GO:0031226|intrinsic component of plasma membrane	GO:0004871|signal transducer activity;GO:0004930|g protein coupled receptor activity;GO:0038023|signaling receptor activity;GO:0004872|receptor activity;GO:0001653|peptide receptor activity	hsa04080|neuroactive ligand receptor interaction
2.33241	1.22182	2.66048e-19	6.93622e-18	Up	Yes	2: 8992820- 9143942	129642	NM_138799.2	NP_620154.2	ENSG00000143797.7	ENST00000305997.3;ENST00000471753.1;ENST00000486315.1;ENST00000473432.1;ENST00000486484.1;ENST00000494760.1;ENST00000477073.1;ENST00000474341.1;ENST00000462696.1;ENST00000460786.1	MBOAT2	membrane bound O-acyltransferase domain containing 2 [Source:HGNC Symbol;Acc:25193]	GO:0006644|phospholipid metabolic process;GO:0097164|ammonium ion metabolic process;GO:0046470|phosphatidylcholine metabolic process;GO:0044711|single organism biosynthetic process;GO:0044281|small molecule metabolic process;GO:1901615|organic hydroxy compound metabolic process;GO:0019637|organophosphate metabolic process;GO:0090407|organophosphate biosynthetic process;GO:0008654|phospholipid bio…	GO:0044432|endoplasmic reticulum part;GO:0042175|nuclear outer membrane endoplasmic reticulum membrane network;GO:0005783|endoplasmic reticulum	GO:0016411|acylglycerol o acyltransferase activity;GO:0071617|lysophospholipid acyltransferase activity;GO:0016746|transferase activity transferring acyl groups;GO:0016747|transferase activity transferring acyl groups other than amino acyl groups;GO:0008374|o acyltransferase activity	hsa00561|glycerolipid metabolism;hsa00564|glycerophospholipid metabolism
2.32981	1.22021	1.24288e-15	2.5404e-14	Up	Yes	10: 90694831- 90751147	59	NM_001613.2;NM_001141945.1	NP_001604.1;NP_001135417.1	ENSG00000107796.8	ENST00000224784.6;ENST00000458208.1;ENST00000480297.1;ENST00000458159.1;ENST00000415557.1;ENST00000488967.1;ENST00000482085.1	ACTA2	actin, alpha 2, smooth muscle, aorta [Source:HGNC Symbol;Acc:130]	GO:0060429|epithelium development;GO:0008217|regulation of blood pressure;GO:0003013|circulatory system process;GO:0002064|epithelial cell development;GO:0048729|tissue morphogenesis;GO:0010628|positive regulation of gene expression;GO:0090066|regulation of anatomical structure size;GO:0009605|response to external stimulus;GO:0061005|cell differentiation involved in kidney development;GO:0006936|…	GO:0030175|filopodium;GO:0015629|actin cytoskeleton;GO:0043292|contractile fiber;GO:0005856|cytoskeleton;GO:0005615|extracellular space;GO:0030027|lamellipodium;GO:0044297|cell body;GO:0098858|actin based cell projection;GO:0042995|cell projection;GO:0031252|cell leading edge	GO:0019900|kinase binding;GO:0032553|ribonucleotide binding;GO:0019899|enzyme binding;GO:0030554|adenyl nucleotide binding	hsa04270|vascular smooth muscle contraction
2.32924	1.21986	1.12983e-15	2.3269e-14	Up	Yes	5:140602931-140605858	56122	NM_018934.2	NP_061757.1	ENSG00000120327.4	ENST00000515856.2;ENST00000239449.4	PCDHB14	protocadherin beta 14 [Source:HGNC Symbol;Acc:8685]	GO:0050808|synapse organization;GO:0007267|cell cell signaling;GO:0016339|calcium dependent cell cell adhesion via plasma membrane cell adhesion molecules;GO:0098609|cell cell adhesion;GO:0099536|synaptic signaling;GO:0007156|homophilic cell adhesion via plasma membrane adhesion molecules;GO:0098742|cell cell adhesion via plasma membrane adhesion molecules;GO:0022610|biological adhesion;GO:000741…	NA	GO:0005509|calcium ion binding	NA
2.31557	1.21137	4.08524e-23	1.36825e-21	Up	Yes	5:140593509-140596993	56123	NM_018933.2	NP_061756.1	ENSG00000187372.9	ENST00000341948.4	PCDHB13	protocadherin beta 13 [Source:HGNC Symbol;Acc:8684]	GO:0050808|synapse organization;GO:0007267|cell cell signaling;GO:0016339|calcium dependent cell cell adhesion via plasma membrane cell adhesion molecules;GO:0098609|cell cell adhesion;GO:0099536|synaptic signaling;GO:0007156|homophilic cell adhesion via plasma membrane adhesion molecules;GO:0098742|cell cell adhesion via plasma membrane adhesion molecules;GO:0022610|biological adhesion;GO:000741…	NA	GO:0005509|calcium ion binding	NA
2.31538	1.21125	1.53843e-23	5.28338e-22	Up	Yes	4: 53588785- 53617807	100288413	NM_001242690.1;NM_024534.5	NP_001229619.1;NP_078810.1	ENSG00000226887.3	ENST00000454756.2;ENST00000443173.1;ENST00000440542.1;ENST00000540758.1	ERVMER34-1	endogenous retrovirus group MER34, member 1 [Source:HGNC Symbol;Acc:42970]	NA	GO:0019012|virion	NA	NA
2.31446	1.21067	0.000886101	0.00408512	Up	Yes	12: 62995531- 62997214	283416	NM_175895.3	NP_787091.1	ENSG00000221949.2	ENST00000408887.2	C12orf61	chromosome 12 open reading frame 61 [Source:HGNC Symbol;Acc:26364]	NA	NA	NA	NA
2.30978	1.20776	2.50966e-12	3.93947e-11	Up	Yes	18: 28569974- 28622781	1825	NM_001941.3;NM_024423.2	NP_001932.2;NP_077741.2	ENSG00000134762.12	ENST00000360428.4;ENST00000434452.1;ENST00000584980.1	DSC3	desmocollin 3 [Source:HGNC Symbol;Acc:3037]	GO:0098609|cell cell adhesion;GO:0050821|protein stabilization;GO:0031647|regulation of protein stability;GO:0007156|homophilic cell adhesion via plasma membrane adhesion molecules;GO:0098742|cell cell adhesion via plasma membrane adhesion molecules;GO:0022610|biological adhesion	GO:0030054|cell junction;GO:0005911|cell cell junction;GO:0070161|anchoring junction;GO:0030057|desmosome	GO:0005509|calcium ion binding;GO:0045295|gamma catenin binding	NA
2.29951	1.20133	0.000100453	0.000583108	Up	Yes	12:133707161-133736051	7556	NM_015394.4	NP_056209.2	ENSG00000256223.1	ENST00000538918.1;ENST00000540609.1;ENST00000248211.6;ENST00000543271.1;ENST00000540927.1;ENST00000536704.1;ENST00000536877.1;ENST00000426665.2;ENST00000402932.2;ENST00000537119.1	ZNF10	zinc finger protein 10 [Source:HGNC Symbol;Acc:12879]	NA	NA	NA	NA
2.2923	1.1968	8.04247e-08	7.77861e-07	Up	Yes	X: 13789150- 13956757	2824	NM_001001995.1;NM_001001994.1;;NM_001001996.1;NM_005278.3	NP_001001995.1;NP_001001994.1;;NP_001001996.1;NP_005269.1	ENSG00000046653.10	ENST00000316715.4;ENST00000454189.2;ENST00000493677.1;ENST00000472735.1;ENST00000355135.2;ENST00000356942.5;ENST00000398361.3;ENST00000495211.1;ENST00000493085.1;ENST00000468080.1;ENST00000475307.1	GPM6B	glycoprotein M6B [Source:HGNC Symbol;Acc:4461]	GO:0045184|establishment of protein localization;GO:1901888|regulation of cell junction assembly;GO:0085029|extracellular matrix assembly;GO:0044087|regulation of cellular component biogenesis;GO:1903828|negative regulation of cellular protein localization;GO:0001505|regulation of neurotransmitter levels;GO:0032970|regulation of actin filament based process;GO:0051589|negative regulation of neuro…	GO:0098857|membrane microdomain;GO:0098589|membrane region	NA	NA
2.28205	1.19033	1.07747e-15	2.22585e-14	Up	Yes	1: 95362507- 95392834	1266	NM_001839.3	NP_001830.1	ENSG00000117519.11	ENST00000370206.4;ENST00000538964.1;ENST00000394202.4;ENST00000545882.1;ENST00000461018.1;ENST00000487539.1;ENST00000415017.1;ENST00000474409.1	CNN3	calponin 3, acidic [Source:HGNC Symbol;Acc:2157]	GO:0060429|epithelium development;GO:0030029|actin filament based process;GO:0051336|regulation of hydrolase activity;GO:0007010|cytoskeleton organization;GO:0032780|negative regulation of atpase activity;GO:0031032|actomyosin structure organization;GO:0044092|negative regulation of molecular function;GO:0043086|negative regulation of catalytic activity;GO:0051346|negative regulation of hydrolase…	GO:0060076|excitatory synapse;GO:0015629|actin cytoskeleton;GO:0097458|neuron part;GO:0098794|postsynapse;GO:0044309|neuron spine;GO:0030054|cell junction;GO:0005856|cytoskeleton;GO:0030055|cell substrate junction;GO:0045202|synapse;GO:0043005|neuron projection;GO:0070161|anchoring junction;GO:0044297|cell body;GO:0042995|cell projection;GO:0044463|cell projection part;GO:0036477|somatodendritic …	GO:0008092|cytoskeletal protein binding;GO:0003779|actin binding;GO:0032403|protein complex binding;GO:0005516|calmodulin binding;GO:0008017|microtubule binding;GO:0015631|tubulin binding;GO:0044877|macromolecular complex binding	NA
2.27998	1.18902	2.10554e-15	4.22701e-14	Up	Yes	14: 24099324- 24114848	10202	NM_005794.3;NM_182908.4	NP_005785.1;NP_878912.1	ENSG00000100867.10	ENST00000553896.1;ENST00000432832.2;ENST00000250383.6;ENST00000556701.1;ENST00000344777.7;ENST00000556729.1;ENST00000557535.1;ENST00000553600.1;ENST00000556550.1	DHRS2	dehydrogenase/reductase (SDR family) member 2 [Source:HGNC Symbol;Acc:18349]	GO:0045321|leukocyte activation;GO:0097028|dendritic cell differentiation;GO:0002376|immune system process;GO:0002573|myeloid leukocyte differentiation;GO:0008207|c21 steroid hormone metabolic process;GO:0010817|regulation of hormone levels;GO:0002520|immune system development;GO:0001775|cell activation;GO:0002521|leukocyte differentiation;GO:0034754|cellular hormone metabolic process;GO:0002274|…	GO:0005635|nuclear envelope;GO:0005759|mitochondrial matrix;GO:0044429|mitochondrial part;GO:0005739|mitochondrion;GO:0031975|envelope	GO:0016616|oxidoreductase activity acting on the ch oh group of donors nad or nadp as acceptor;GO:0016614|oxidoreductase activity acting on ch oh group of donors;GO:0016491|oxidoreductase activity	NA
2.27915	1.18849	1.49954e-49	1.4189e-47	Up	Yes	16: 89334038- 89556969	29123	NM_001256182.1;NM_001256183.1	NP_001243111.1;NP_001243112.1	ENSG00000167522.10	ENST00000378330.2;ENST00000301030.4;ENST00000330736.5;ENST00000562194.1;ENST00000568100.1;ENST00000562275.1;ENST00000378332.2;ENST00000564553.1;ENST00000562816.1;ENST00000567736.1;ENST00000568924.1;ENST00000563291.1;ENST00000566858.1;ENST00000567699.1;ENST00000568512.1;ENST00000566973.1	ANKRD11	ankyrin repeat domain 11 [Source:HGNC Symbol;Acc:21316]	GO:0009792|embryo development ending in birth or egg hatching;GO:0010171|body morphogenesis;GO:0042592|homeostatic process;GO:0001894|tissue homeostasis;GO:0001501|skeletal system development;GO:0009790|embryo development;GO:0060348|bone development;GO:0001701|in utero embryonic development;GO:0009887|organ morphogenesis;GO:0035264|multicellular organism growth;GO:0060324|face development;GO:0040…	NA	NA	NA
2.27429	1.18542	1.81558e-11	2.65872e-10	Up	Yes	12: 54789045- 54813244	3678	NM_002205.2	NP_002196.2	ENSG00000161638.6	ENST00000552564.1;ENST00000293379.4;ENST00000547197.1;ENST00000549601.1;ENST00000552431.1;ENST00000552387.1;ENST00000552583.1;ENST00000551564.1;ENST00000550141.1;ENST00000551861.1;ENST00000435631.2;ENST00000553071.1;ENST00000547744.1	ITGA5	integrin, alpha 5 (fibronectin receptor, alpha polypeptide) [Source:HGNC Symbol;Acc:6141]	GO:0052192|movement in environment of other organism involved in symbiotic interaction;GO:0007613|memory;GO:0048646|anatomical structure formation involved in morphogenesis;GO:0050877|neurological system process;GO:0090287|regulation of cellular response to growth factor stimulus;GO:0060429|epithelium development;GO:0050890|cognition;GO:0044708|single organism behavior;GO:0002376|immune system pr…	GO:0098802|plasma membrane receptor complex;GO:0031253|cell projection membrane;GO:0031226|intrinsic component of plasma membrane;GO:0098636|protein complex involved in cell adhesion;GO:0030054|cell junction;GO:0031256|leading edge membrane;GO:0097708|intracellular vesicle;GO:0030055|cell substrate junction;GO:0045202|synapse;GO:0032587|ruffle membrane;GO:0009986|cell surface;GO:0098552|side of m…	GO:0001618|virus receptor activity;GO:0005154|epidermal growth factor receptor binding;GO:0032403|protein complex binding;GO:0005178|integrin binding;GO:0070851|growth factor receptor binding;GO:0004872|receptor activity;GO:0050839|cell adhesion molecule binding;GO:0005102|receptor binding;GO:0005161|platelet derived growth factor receptor binding;GO:0044877|macromolecular complex binding;GO:0005…	hsa04510|focal adhesion;hsa04512|ecm receptor interaction;hsa04640|hematopoietic cell lineage;hsa04810|regulation of actin cytoskeleton;hsa05410|hypertrophic cardiomyopathy hcm;hsa05412|arrhythmogenic right ventricular cardiomyopathy arvc;hsa05414|dilated cardiomyopathy
2.27161	1.18372	1.32364e-11	1.97249e-10	Up	Yes	1:230457392-230561475	79605	NM_001258311.1	NP_001245240.1	ENSG00000177614.5	ENST00000391860.1;ENST00000321327.2;ENST00000525115.1;ENST00000530424.1	PGBD5	piggyBac transposable element derived 5 [Source:HGNC Symbol;Acc:19405]	NA	NA	NA	NA
2.2687	1.18187	1.62236e-05	0.000109432	Up	Yes	X: 21874105- 21876845	404281	NM_206923.3	NP_996806.2	ENSG00000230797.2	ENST00000429584.2	YY2	YY2 transcription factor [Source:HGNC Symbol;Acc:31684]	GO:0010629|negative regulation of gene expression;GO:0071347|cellular response to interleukin 1;GO:0001101|response to acid chemical;GO:0009891|positive regulation of biosynthetic process;GO:0051172|negative regulation of nitrogen compound metabolic process;GO:0010628|positive regulation of gene expression;GO:0009719|response to endogenous stimulus;GO:0034694|response to prostaglandin;GO:0071310|…	GO:0005667|transcription factor complex;GO:0016363|nuclear matrix;GO:0034399|nuclear periphery	GO:0042826|histone deacetylase binding;GO:0019899|enzyme binding;GO:0043565|sequence specific dna binding	NA
2.26869	1.18186	3.41278e-22	1.084e-20	Up	Yes	10: 32297938- 32345359	3799	NM_004521.2	NP_004512.1	ENSG00000170759.10	ENST00000302418.4;ENST00000493889.1	KIF5B	kinesin family member 5B [Source:HGNC Symbol;Acc:6324]	GO:0048666|neuron development;GO:0032990|cell part morphogenesis;GO:0051648|vesicle localization;GO:0010647|positive regulation of cell communication;GO:1903829|positive regulation of cellular protein localization;GO:0051649|establishment of localization in cell;GO:0031175|neuron projection development;GO:0072384|organelle transport along microtubule;GO:0043268|positive regulation of potassium io…	GO:0015630|microtubule cytoskeleton;GO:0005871|kinesin complex;GO:0048471|perinuclear region of cytoplasm;GO:0030139|endocytic vesicle;GO:0097458|neuron part;GO:0044441|ciliary part;GO:0044430|cytoskeletal part;GO:0005874|microtubule;GO:0005856|cytoskeleton;GO:0097708|intracellular vesicle;GO:0043005|neuron projection;GO:0099512|supramolecular fiber;GO:0005875|microtubule associated complex;GO:00…	GO:0008092|cytoskeletal protein binding;GO:1990939|atp dependent microtubule motor activity;GO:0016817|hydrolase activity acting on acid anhydrides;GO:0032403|protein complex binding;GO:0003777|microtubule motor activity;GO:0032553|ribonucleotide binding;GO:0008017|microtubule binding;GO:0015631|tubulin binding;GO:0003774|motor activity;GO:0016887|atpase activity;GO:0030554|adenyl nucleotide bind…	NA
2.26358	1.17861	1.86123e-14	3.4311e-13	Up	Yes	12: 99038919- 99129204	317	NM_181861.1;NM_181869.1;;NM_181868.1;NM_001160.2	NP_863651.1;NP_863659.1;;NP_863658.1;NP_001151.1	ENSG00000120868.9	ENST00000551964.1;ENST00000333991.1;ENST00000339433.3;ENST00000357310.1;ENST00000359972.2;ENST00000547743.1;ENST00000552268.1;ENST00000550527.1;ENST00000547045.1;ENST00000549007.1;ENST00000555047.1;ENST00000546491.1;ENST00000552929.1;ENST00000547666.1	APAF1	apoptotic peptidase activating factor 1 [Source:HGNC Symbol;Acc:576]	GO:0048646|anatomical structure formation involved in morphogenesis;GO:0009792|embryo development ending in birth or egg hatching;GO:0060429|epithelium development;GO:0048584|positive regulation of response to stimulus;GO:0010647|positive regulation of cell communication;GO:0051604|protein maturation;GO:0051336|regulation of hydrolase activity;GO:0071216|cellular response to biotic stimulus;GO:00…	GO:0044445|cytosolic part	GO:0031072|heat shock protein binding;GO:0061134|peptidase regulator activity;GO:0016504|peptidase activator activity;GO:0008047|enzyme activator activity;GO:0043531|adp binding;GO:0098772|molecular function regulator;GO:0042802|identical protein binding;GO:0016505|peptidase activator activity involved in apoptotic process;GO:0032553|ribonucleotide binding;GO:0030234|enzyme regulator activity;GO:…	hsa04115|p53 signaling pathway;hsa04210|apoptosis;hsa05010|alzheimers disease;hsa05012|parkinsons disease;hsa05014|amyotrophic lateral sclerosis als;hsa05016|huntingtons disease;hsa05222|small cell lung cancer
2.25897	1.17566	2.21519e-06	1.73059e-05	Up	Yes	20: 49202645- 49308065	140876	NM_080829.2	NP_543019.2	ENSG00000042062.7	ENST00000327979.2;ENST00000045083.2;ENST00000462842.1;ENST00000535356.1;ENST00000488529.1;ENST00000482129.1;ENST00000462493.1	FAM65C	family with sequence similarity 65, member C [Source:HGNC Symbol;Acc:16168]	NA	NA	NA	NA
2.2589	1.17562	1.00982e-14	1.90569e-13	Up	Yes	1:201434620-201438365	23612	NM_012396.3;NR_073080.1	NP_036528.1	ENSG00000174307.5	ENST00000367311.3;ENST00000485436.1;ENST00000497057.1;ENST00000367309.1	PHLDA3	pleckstrin homology-like domain, family A, member 3 [Source:HGNC Symbol;Acc:8934]	GO:0042771|intrinsic apoptotic signaling pathway in response to dna damage by p53 class mediator;GO:0008219|cell death;GO:1902531|regulation of intracellular signal transduction;GO:0008630|intrinsic apoptotic signaling pathway in response to dna damage;GO:1902532|negative regulation of intracellular signal transduction;GO:0035556|intracellular signal transduction;GO:0097190|apoptotic signaling pa…	NA	GO:0080025|phosphatidylinositol 3 5 bisphosphate binding;GO:0010314|phosphatidylinositol 5 phosphate binding;GO:0005546|phosphatidylinositol 4 5 bisphosphate binding;GO:1901981|phosphatidylinositol phosphate binding;GO:0035091|phosphatidylinositol binding;GO:1902936|phosphatidylinositol bisphosphate binding;GO:0032266|phosphatidylinositol 3 phosphate binding;GO:0043325|phosphatidylinositol 3 4 bi…	NA
2.25733	1.17462	1.59375e-11	2.3566e-10	Up	Yes	1:117117031-117210375	3321	NM_001542.2;NM_001007237.1	NP_001533.2;NP_001007238.1	ENSG00000143061.13	ENST00000369483.1;ENST00000369486.3;ENST00000318837.6;ENST00000481589.1	IGSF3	immunoglobulin superfamily, member 3 [Source:HGNC Symbol;Acc:5950]	GO:0035272|exocrine system development;GO:0048732|gland development	GO:0009986|cell surface	NA	NA
2.25635	1.17399	5.74259e-13	9.45292e-12	Up	Yes	X:112017731-112084043	154796	NM_133265.2;NM_001113490.1	NP_573572.1;NP_001106962.1	ENSG00000126016.9	ENST00000304758.1;ENST00000371959.3;ENST00000371962.1;ENST00000524145.1;ENST00000371958.1;ENST00000462114.1	AMOT	angiomotin [Source:HGNC Symbol;Acc:17810]	GO:0009792|embryo development ending in birth or egg hatching;GO:0003013|circulatory system process;GO:0030029|actin filament based process;GO:0051336|regulation of hydrolase activity;GO:0007010|cytoskeleton organization;GO:0040017|positive regulation of locomotion;GO:0010632|regulation of epithelial cell migration;GO:0032535|regulation of cellular component size;GO:1902531|regulation of intracel…	GO:0015629|actin cytoskeleton;GO:0030139|endocytic vesicle;GO:0043296|apical junction complex;GO:0032432|actin filament bundle;GO:0042641|actomyosin;GO:0030054|cell junction;GO:0044430|cytoskeletal part;GO:0005856|cytoskeleton;GO:0097708|intracellular vesicle;GO:0008180|cop9 signalosome;GO:0009986|cell surface;GO:0098552|side of membrane;GO:0030027|lamellipodium;GO:0005911|cell cell junction;GO:0…	GO:0004872|receptor activity	NA
2.25469	1.17293	0.000421546	0.00213231	Up	Yes	10:124608594-124639157	196792	NM_152644.2;NR_037911.1;NM_001204364.1	NP_689857.2;;NP_001191293.1	ENSG00000213185.2	ENST00000368898.3;ENST00000462859.1;ENST00000368896.1;ENST00000489000.1	FAM24B	family with sequence similarity 24, member B [Source:HGNC Symbol;Acc:23475]	NA	NA	NA	NA
2.23951	1.16318	8.30263e-09	9.141e-08	Up	Yes	2:191511472-191557492	4664	NM_005966.3	NP_005957.2	ENSG00000138386.12	ENST00000448811.1;ENST00000416973.1;ENST00000426601.1;ENST00000409581.1;ENST00000337386.5;ENST00000357215.5;ENST00000423376.1;ENST00000423076.1;ENST00000409641.1;ENST00000434473.1;ENST00000545490.1;ENST00000484774.1	NAB1	NGFI-A binding protein 1 (EGR1 binding protein 1) [Source:HGNC Symbol;Acc:7626]	GO:0010629|negative regulation of gene expression;GO:0045682|regulation of epidermis development;GO:0001501|skeletal system development;GO:0051172|negative regulation of nitrogen compound metabolic process;GO:0036075|replacement ossification;GO:0060348|bone development;GO:0042063|gliogenesis;GO:0007272|ensheathment of neurons;GO:2000026|regulation of multicellular organismal development;GO:000988…	NA	GO:0000988|transcription factor activity protein binding;GO:0008134|transcription factor binding	NA
2.23944	1.16314	3.477e-11	4.94194e-10	Up	Yes	22: 18593097- 18629321	51807	NM_001193414.1;NM_018943.2	NP_001180343.1;NP_061816.1	ENSG00000183785.10	ENST00000426208.1;ENST00000316027.6;ENST00000330423.3;ENST00000416740.1;ENST00000608634.1	TUBA8	tubulin, alpha 8 [Source:HGNC Symbol;Acc:12410]	GO:0007017|microtubule based process	GO:0015630|microtubule cytoskeleton;GO:0044430|cytoskeletal part;GO:0005874|microtubule;GO:0005856|cytoskeleton;GO:0099512|supramolecular fiber	GO:0003924|gtpase activity;GO:0016817|hydrolase activity acting on acid anhydrides;GO:0019001|guanyl nucleotide binding;GO:0032553|ribonucleotide binding;GO:0005200|structural constituent of cytoskeleton;GO:0005198|structural molecule activity	hsa04540|gap junction;hsa05130|pathogenic escherichia coli infection
2.23921	1.16299	2.72941e-15	5.43112e-14	Up	Yes	7: 23349828- 23510086	10643	NM_006547.2	NP_006538.2	ENSG00000136231.9	ENST00000258729.3;ENST00000421467.2;ENST00000498363.1;ENST00000467592.1;ENST00000497563.1;ENST00000480547.1;ENST00000495009.1;ENST00000468263.1;ENST00000492771.1;ENST00000479504.1;ENST00000466809.2;ENST00000491719.1;ENST00000465058.1;ENST00000469723.1;ENST00000474105.1;ENST00000476938.1;ENST00000468005.1	IGF2BP3	insulin-like growth factor 2 mRNA binding protein 3 [Source:HGNC Symbol;Acc:28868]	GO:0010629|negative regulation of gene expression;GO:0001817|regulation of cytokine production;GO:0051172|negative regulation of nitrogen compound metabolic process;GO:0034249|negative regulation of cellular amide metabolic process;GO:0006518|peptide metabolic process;GO:0010608|posttranscriptional regulation of gene expression;GO:0071705|nitrogen compound transport;GO:0043603|cellular amide meta…	NA	GO:0003729|mrna binding;GO:0045182|translation regulator activity;GO:0044822|poly a rna binding;GO:0003723|rna binding;GO:0003730|mrna 3 utr binding	NA
2.23717	1.16167	9.74259e-20	2.63128e-18	Up	Yes	X: 7137497- 7272851	412	NM_000351.4	NP_000342.2	ENSG00000101846.6	ENST00000217961.4	STS	steroid sulfatase (microsomal), isozyme S [Source:HGNC Symbol;Acc:11425]	GO:0050877|neurological system process;GO:1901698|response to nitrogen compound;GO:0060429|epithelium development;GO:0050890|cognition;GO:0044708|single organism behavior;GO:0048545|response to steroid hormone;GO:1901652|response to peptide;GO:1901135|carbohydrate derivative metabolic process;GO:0008284|positive regulation of cell proliferation;GO:0009719|response to endogenous stimulus;GO:000666…	GO:0005635|nuclear envelope;GO:0005773|vacuole;GO:0044432|endoplasmic reticulum part;GO:0005788|endoplasmic reticulum lumen;GO:0042175|nuclear outer membrane endoplasmic reticulum membrane network;GO:0000323|lytic vacuole;GO:0031975|envelope;GO:0005794|golgi apparatus;GO:0005783|endoplasmic reticulum;GO:0005768|endosome	GO:0016788|hydrolase activity acting on ester bonds;GO:0008484|sulfuric ester hydrolase activity	hsa00140|steroid hormone biosynthesis
2.23431	1.15983	3.27524e-21	9.82644e-20	Up	Yes	7: 92234235- 92465908	1021	NM_001259.6;;NM_001145306.1	NP_001250.1;;NP_001138778.1	ENSG00000105810.5	ENST00000265734.4;ENST00000467166.1;ENST00000424848.2;ENST00000473078.1;ENST00000491250.1	CDK6	cyclin-dependent kinase 6 [Source:HGNC Symbol;Acc:1777]	GO:0050680|negative regulation of epithelial cell proliferation;GO:0045321|leukocyte activation;GO:0021542|dentate gyrus development;GO:0002244|hematopoietic progenitor cell differentiation;GO:0060429|epithelium development;GO:2000772|regulation of cellular senescence;GO:0002376|immune system process;GO:0051301|cell division;GO:0002064|epithelial cell development;GO:0048146|positive regulation of…	GO:0015630|microtubule cytoskeleton;GO:0061695|transferase complex transferring phosphorus containing groups;GO:1990234|transferase complex;GO:1902911|protein kinase complex;GO:0005813|centrosome;GO:0044430|cytoskeletal part;GO:0005856|cytoskeleton;GO:1902494|catalytic complex;GO:0042995|cell projection;GO:0001726|ruffle;GO:0031252|cell leading edge;GO:0005815|microtubule organizing center;GO:000…	GO:0030332|cyclin binding;GO:0004672|protein kinase activity;GO:0016301|kinase activity;GO:0097472|cyclin dependent protein kinase activity;GO:0032553|ribonucleotide binding;GO:0004674|protein serine threonine kinase activity;GO:0030554|adenyl nucleotide binding;GO:0016772|transferase activity transferring phosphorus containing groups	hsa04110|cell cycle;hsa04115|p53 signaling pathway;hsa05200|pathways in cancer;hsa05212|pancreatic cancer;hsa05214|glioma;hsa05218|melanoma;hsa05220|chronic myeloid leukemia;hsa05222|small cell lung cancer;hsa05223|non small cell lung cancer
2.2339	1.15957	8.19326e-07	6.85609e-06	Up	Yes	12: 96588160- 96663613	2004	NM_005230.2	NP_005221.2	ENSG00000111145.3	ENST00000228741.3;ENST00000547249.1;ENST00000552142.1;ENST00000547860.1;ENST00000549985.1;ENST00000549529.1	ELK3	ELK3, ETS-domain protein (SRF accessory protein 2) [Source:HGNC Symbol;Acc:3325]	GO:0048646|anatomical structure formation involved in morphogenesis;GO:0010629|negative regulation of gene expression;GO:0009611|response to wounding;GO:0009891|positive regulation of biosynthetic process;GO:0051172|negative regulation of nitrogen compound metabolic process;GO:0010628|positive regulation of gene expression;GO:0042060|wound healing;GO:0006366|transcription from rna polymerase ii p…	GO:0005739|mitochondrion	GO:0001067|regulatory region nucleic acid binding;GO:0001228|transcriptional activator activity rna polymerase ii transcription regulatory region sequence specific binding;GO:0000981|rna polymerase ii transcription factor activity sequence specific dna binding;GO:0001071|nucleic acid binding transcription factor activity;GO:0003690|double stranded dna binding;GO:0000982|transcription factor activ…	NA
2.23253	1.15868	1.17799e-14	2.2138e-13	Up	Yes	X:119004497-119005791	7737	NM_006978.2	NP_008909.1	ENSG00000125352.4	ENST00000371442.2	RNF113A	ring finger protein 113A [Source:HGNC Symbol;Acc:12974]	GO:0016074|snorna metabolic process;GO:0006397|mrna processing;GO:0006396|rna processing;GO:0034470|ncrna processing;GO:0034660|ncrna metabolic process;GO:0000375|rna splicing via transesterification reactions;GO:0016071|mrna metabolic process;GO:0045292|mrna cis splicing via spliceosome;GO:0008380|rna splicing	GO:0005684|u2 type spliceosomal complex;GO:0005681|spliceosomal complex;GO:1990904|ribonucleoprotein complex	GO:0046914|transition metal ion binding;GO:0008270|zinc ion binding	NA
2.23233	1.15855	2.77414e-19	7.21863e-18	Up	Yes	3:120111140-120170100	11167	NM_007085.4	NP_009016.1	ENSG00000163430.5	ENST00000295633.3;ENST00000480823.1;ENST00000424703.2;ENST00000488318.1;ENST00000468098.1;ENST00000469005.1;ENST00000464690.1;ENST00000472536.1;ENST00000485968.1;ENST00000467994.1	FSTL1	follistatin-like 1 [Source:HGNC Symbol;Acc:3972]	GO:0009719|response to endogenous stimulus;GO:0009605|response to external stimulus;GO:0007167|enzyme linked receptor protein signaling pathway;GO:0071310|cellular response to organic substance;GO:0009991|response to extracellular stimulus;GO:0071772|response to bmp;GO:0070848|response to growth factor;GO:0071495|cellular response to endogenous stimulus;GO:0042594|response to starvation;GO:000717…	GO:0005615|extracellular space	GO:1901681|sulfur compound binding;GO:0008201|heparin binding;GO:0005509|calcium ion binding;GO:0005539|glycosaminoglycan binding	NA
2.21759	1.149	4.72502e-15	9.19918e-14	Up	Yes	6:111981535-112194655	2534	NM_002037.5;NM_153048.3;NM_153047.3	NP_002028.1;NP_694593.1;NP_694592.1	ENSG00000010810.13	ENST00000368682.3;ENST00000354650.3;ENST00000229471.4;ENST00000368667.2;ENST00000368678.4;ENST00000538466.1;ENST00000229470.5;ENST00000356013.2;ENST00000491885.2;ENST00000467921.2;ENST00000471959.2;ENST00000496864.2;ENST00000476769.2;ENST00000495935.1;ENST00000467899.1;ENST00000495927.1;ENST00000523322.1;ENST00000462856.2;ENST00000520518.1;ENST00000517419.1;ENST00000518295.1;ENST00000523238.1;ENS…	FYN	FYN oncogene related to SRC, FGR, YES [Source:HGNC Symbol;Acc:4037]	GO:0016358|dendrite development;GO:0048666|neuron development;GO:0050865|regulation of cell activation;GO:0006811|ion transport;GO:0030258|lipid modification;GO:0045321|leukocyte activation;GO:0050877|neurological system process;GO:1901698|response to nitrogen compound;GO:0045471|response to ethanol;GO:0043524|negative regulation of neuron apoptotic process;GO:0007600|sensory perception;GO:000664…	GO:0060076|excitatory synapse;GO:0098562|cytoplasmic side of membrane;GO:0015629|actin cytoskeleton;GO:0005773|vacuole;GO:0098794|postsynapse;GO:0044430|cytoskeletal part;GO:0005856|cytoskeleton;GO:0045202|synapse;GO:0005739|mitochondrion;GO:0098857|membrane microdomain;GO:0098552|side of membrane;GO:0031234|extrinsic component of cytoplasmic side of plasma membrane;GO:0099512|supramolecular fibe…	GO:0008092|cytoskeletal protein binding;GO:0051427|hormone receptor binding;GO:0004713|protein tyrosine kinase activity;GO:0051428|peptide hormone receptor binding;GO:0004672|protein kinase activity;GO:0016301|kinase activity;GO:0004715|non membrane spanning protein tyrosine kinase activity;GO:0005088|ras guanyl nucleotide exchange factor activity;GO:0032403|protein complex binding;GO:0005085|gua…	hsa04360|axon guidance;hsa04510|focal adhesion;hsa04520|adherens junction;hsa04650|natural killer cell mediated cytotoxicity;hsa04660|t cell receptor signaling pathway;hsa04664|fc epsilon ri signaling pathway;hsa05020|prion diseases;hsa05130|pathogenic escherichia coli infection;hsa05416|viral myocarditis
2.20751	1.14242	1.9126e-18	4.73115e-17	Up	Yes	17: 74138534- 74236454	114804	NM_052916.2	NP_443148.1	ENSG00000141576.10	ENST00000269391.6;ENST00000589912.1;ENST00000319945.6;ENST00000589317.1;ENST00000591355.1;ENST00000592869.1;ENST00000593155.1;ENST00000591615.1;ENST00000592271.1	RNF157	ring finger protein 157 [Source:HGNC Symbol;Acc:29402]	NA	NA	GO:0046914|transition metal ion binding;GO:0008270|zinc ion binding	NA
2.20645	1.14173	0.000597072	0.00288845	Up	Yes	22: 43088127- 43117304	53947	NM_017436.4	NP_059132.1	ENSG00000128274.11	ENST00000401850.1;ENST00000249005.2;ENST00000381278.3;ENST00000483026.1;ENST00000465765.2	A4GALT	alpha 1,4-galactosyltransferase [Source:HGNC Symbol;Acc:18149]	GO:0009247|glycolipid biosynthetic process;GO:0007009|plasma membrane organization;GO:0044711|single organism biosynthetic process;GO:1901135|carbohydrate derivative metabolic process;GO:0006665|sphingolipid metabolic process;GO:1901137|carbohydrate derivative biosynthetic process;GO:0006688|glycosphingolipid biosynthetic process;GO:0006687|glycosphingolipid metabolic process;GO:0010256|endomembr…	GO:0031300|intrinsic component of organelle membrane;GO:0044431|golgi apparatus part;GO:0031228|intrinsic component of golgi membrane;GO:0000139|golgi membrane;GO:0005794|golgi apparatus	GO:0035250|udp galactosyltransferase activity;GO:0016758|transferase activity transferring hexosyl groups;GO:0015643|toxic substance binding;GO:0016757|transferase activity transferring glycosyl groups;GO:0008378|galactosyltransferase activity;GO:0008194|udp glycosyltransferase activity	hsa00603|glycosphingolipid biosynthesis globo series
2.20422	1.14027	3.9434e-17	9.08997e-16	Up	Yes	11: 35639735- 35642419	24147	NM_014344.3	NP_055159.2	ENSG00000179431.5	ENST00000317811.4;ENST00000532914.1	FJX1	four jointed box 1 (Drosophila) [Source:HGNC Symbol;Acc:17166]	GO:0048646|anatomical structure formation involved in morphogenesis;GO:0048729|tissue morphogenesis;GO:0007267|cell cell signaling;GO:0003407|neural retina development;GO:0009887|organ morphogenesis;GO:0010842|retina layer formation;GO:0001654|eye development;GO:0007423|sensory organ development;GO:0090596|sensory organ morphogenesis;GO:0060041|retina development in camera type eye;GO:0048593|cam…	GO:0005615|extracellular space	NA	NA
2.20125	1.13832	1.11607e-20	3.22682e-19	Up	Yes	13: 20761609- 20767037	2706	NM_004004.5	NP_003995.2	ENSG00000165474.5	ENST00000382848.4;ENST00000382844.1	GJB2	gap junction protein, beta 2, 26kDa [Source:HGNC Symbol;Acc:4284]	GO:0050877|neurological system process;GO:0007600|sensory perception;GO:0032355|response to estradiol;GO:0048545|response to steroid hormone;GO:0050954|sensory perception of mechanical stimulus;GO:0030539|male genitalia development;GO:0007267|cell cell signaling;GO:0046697|decidualization;GO:0009719|response to endogenous stimulus;GO:0034330|cell junction organization;GO:0061458|reproductive syst…	GO:0030054|cell junction;GO:0016328|lateral plasma membrane;GO:0005922|connexon complex;GO:0098796|membrane protein complex;GO:0005911|cell cell junction;GO:0005793|endoplasmic reticulum golgi intermediate compartment;GO:0098797|plasma membrane protein complex;GO:0005921|gap junction	GO:0022803|passive transmembrane transporter activity;GO:0022829|wide pore channel activity;GO:0022857|transmembrane transporter activity;GO:0005243|gap junction channel activity;GO:0005215|transporter activity	NA
2.19357	1.13328	2.24024e-22	7.20016e-21	Up	Yes	9: 75766673- 75785309	301	NM_000700.1	NP_000691.1	ENSG00000135046.9	ENST00000257497.6;ENST00000468639.1;ENST00000456643.1;ENST00000415424.1;ENST00000376911.1;ENST00000495713.1;ENST00000489109.1;ENST00000491192.1	ANXA1	annexin A1 [Source:HGNC Symbol;Acc:533]	GO:0050865|regulation of cell activation;GO:0006811|ion transport;GO:0045321|leukocyte activation;GO:0051276|chromosome organization;GO:1901698|response to nitrogen compound;GO:0070663|regulation of leukocyte proliferation;GO:0061008|hepaticobiliary system development;GO:0031338|regulation of vesicle fusion;GO:0010212|response to ionizing radiation;GO:0060429|epithelium development;GO:0046717|aci…	GO:0016323|basolateral plasma membrane;GO:0012506|vesicle membrane;GO:0005773|vacuole;GO:0045177|apical part of cell;GO:0031514|motile cilium;GO:0030054|cell junction;GO:0031901|early endosome membrane;GO:0001891|phagocytic cup;GO:0016328|lateral plasma membrane;GO:0031312|extrinsic component of organelle membrane;GO:0097708|intracellular vesicle;GO:0030055|cell substrate junction;GO:0005615|extr…	GO:0042623|atpase activity coupled;GO:0046983|protein dimerization activity;GO:0042803|protein homodimerization activity;GO:0005509|calcium ion binding;GO:0003727|single stranded rna binding;GO:0048306|calcium dependent protein binding;GO:0016817|hydrolase activity acting on acid anhydrides;GO:0004859|phospholipase inhibitor activity;GO:0060090|binding bridging;GO:0004386|helicase activity;GO:005…	NA
2.19345	1.1332	4.82649e-18	1.1662e-16	Up	Yes	2:112812800-112876895	84910	NM_032824.2	NP_116213.1	ENSG00000153214.5	ENST00000283206.4;ENST00000452029.1;ENST00000452614.1;ENST00000463427.1;ENST00000471632.1	TMEM87B	transmembrane protein 87B [Source:HGNC Symbol;Acc:25913]	NA	NA	NA	NA
2.18956	1.13064	7.82356e-16	1.6438e-14	Up	Yes	2:166713985-166810353	100506124	NR_045375.1;;NM_024753.4	NP_079029.3	ENSG00000123607.10	ENST00000489714.1;ENST00000486672.1;ENST00000392695.2;ENST00000536175.1;ENST00000243344.7;ENST00000497425.1;ENST00000484129.1;ENST00000464374.1;ENST00000476227.1	TTC21B	tetratricopeptide repeat domain 21B [Source:HGNC Symbol;Acc:25660]	GO:0032990|cell part morphogenesis;GO:0006886|intracellular protein transport;GO:0061512|protein localization to cilium;GO:0045184|establishment of protein localization;GO:0051649|establishment of localization in cell;GO:0021591|ventricular system development;GO:0007017|microtubule based process;GO:0009953|dorsal ventral pattern formation;GO:0030900|forebrain development;GO:0010970|establishment …	GO:0005694|chromosome;GO:0097542|ciliary tip;GO:0000228|nuclear chromosome;GO:0044441|ciliary part;GO:0000785|chromatin;GO:0000790|nuclear chromatin;GO:0005856|cytoskeleton;GO:0030990|intraciliary transport particle;GO:0042995|cell projection;GO:0044463|cell projection part;GO:0072372|primary cilium;GO:0005929|cilium	NA	NA
2.1829	1.12624	2.50949e-26	9.75573e-25	Up	Yes	12:132628993-132637013	79050	NM_024078.1	NP_076983.1	ENSG00000184967.2	ENST00000330579.1;ENST00000541954.1;ENST00000535343.1;ENST00000538784.1	NOC4L	nucleolar complex associated 4 homolog (S. cerevisiae) [Source:HGNC Symbol;Acc:28461]	GO:0042254|ribosome biogenesis;GO:0030490|maturation of ssu rrna;GO:0016072|rrna metabolic process;GO:0006396|rna processing;GO:0034470|ncrna processing;GO:0042274|ribosomal small subunit biogenesis;GO:0000462|maturation of ssu rrna from tricistronic rrna transcript ssu rrna 5 8s rrna lsu rrna ;GO:0034660|ncrna metabolic process;GO:0022613|ribonucleoprotein complex biogenesis	GO:0030686|90s preribosome;GO:0005635|nuclear envelope;GO:0030684|preribosome;GO:0032040|small subunit processome;GO:0031975|envelope;GO:0005730|nucleolus;GO:0031965|nuclear membrane;GO:1990904|ribonucleoprotein complex	GO:0044822|poly a rna binding;GO:0003723|rna binding	NA
2.18288	1.12623	3.44699e-07	3.04845e-06	Up	Yes	7:130794855-131181395	4289	NM_001145354.1;;NM_013255.4	NP_001138826.1;;NP_037387.2	ENSG00000128585.13	ENST00000421797.2;ENST00000416992.2;ENST00000429546.1;ENST00000446815.1;ENST00000494286.1;ENST00000352689.6;ENST00000494785.1;ENST00000458153.1;ENST00000498778.1;ENST00000497746.1;ENST00000496815.1;ENST00000468830.1	MKLN1	muskelin 1, intracellular mediator containing kelch motifs [Source:HGNC Symbol;Acc:7109]	GO:0030029|actin filament based process;GO:0007010|cytoskeleton organization;GO:0007160|cell matrix adhesion;GO:0031589|cell substrate adhesion;GO:0022603|regulation of anatomical structure morphogenesis;GO:0031532|actin cytoskeleton reorganization;GO:0008360|regulation of cell shape;GO:0022610|biological adhesion;GO:0022604|regulation of cell morphogenesis	GO:0099568|cytoplasmic region;GO:0005938|cell cortex;GO:0042995|cell projection;GO:0001726|ruffle;GO:0031252|cell leading edge	NA	NA
2.17674	1.12217	2.33312e-21	7.07836e-20	Up	Yes	16: 67977377- 68003504	6560	NM_001145962.1;;NM_001145961.1;NM_001145964.1;NM_001145963.1	NP_001139434.1;;NP_001139433.1;NP_001139436.1;NP_001139435.1	ENSG00000124067.12	ENST00000422611.2;ENST00000338335.3;ENST00000316341.3;ENST00000572037.1;ENST00000541864.2;ENST00000570802.1;ENST00000576616.1;ENST00000537830.2;ENST00000570616.1;ENST00000575857.2;ENST00000573023.2;ENST00000576513.2;ENST00000572476.1;ENST00000574665.1;ENST00000572766.2;ENST00000573702.1;ENST00000576377.1;ENST00000571299.1;ENST00000572010.1;ENST00000576462.1	SLC12A4	solute carrier family 12 (potassium/chloride transporter), member 4 [Source:HGNC Symbol;Acc:10913]	GO:0006813|potassium ion transport;GO:0006811|ion transport;GO:0030001|metal ion transport;GO:0032535|regulation of cellular component size;GO:0007267|cell cell signaling;GO:0098656|anion transmembrane transport;GO:0042592|homeostatic process;GO:0015698|inorganic anion transport;GO:0015672|monovalent inorganic cation transport;GO:0006812|cation transport;GO:0006820|anion transport;GO:0090066|regu…	GO:0005773|vacuole;GO:0031226|intrinsic component of plasma membrane;GO:0044437|vacuolar part;GO:0000323|lytic vacuole;GO:0098852|lytic vacuole membrane;GO:0005774|vacuolar membrane	GO:0022853|active ion transmembrane transporter activity;GO:0015077|monovalent inorganic cation transmembrane transporter activity;GO:0015296|anion cation symporter activity;GO:0015103|inorganic anion transmembrane transporter activity;GO:0019900|kinase binding;GO:0046873|metal ion transmembrane transporter activity;GO:0008324|cation transmembrane transporter activity;GO:0022804|active transmembr…	NA
2.1713	1.11856	3.05361e-16	6.64284e-15	Up	Yes	5: 76011868- 76031606	2149	NM_001992.3	NP_001983.2	ENSG00000181104.6	ENST00000319211.4;ENST00000505600.1	F2R	coagulation factor II (thrombin) receptor [Source:HGNC Symbol;Acc:3537]	GO:0033674|positive regulation of kinase activity;GO:0007528|neuromuscular junction development;GO:0051928|positive regulation of calcium ion transport;GO:0006811|ion transport;GO:0043524|negative regulation of neuron apoptotic process;GO:0008217|regulation of blood pressure;GO:0001817|regulation of cytokine production;GO:0048878|chemical homeostasis;GO:0050808|synapse organization;GO:0061041|reg…	GO:0005773|vacuole;GO:0031226|intrinsic component of plasma membrane;GO:0098794|postsynapse;GO:0031094|platelet dense tubular network;GO:0045202|synapse;GO:0045211|postsynaptic membrane;GO:0005770|late endosome;GO:0009986|cell surface;GO:0098857|membrane microdomain;GO:0098590|plasma membrane region;GO:0031594|neuromuscular junction;GO:0005794|golgi apparatus;GO:0098589|membrane region;GO:0044456…	GO:0004871|signal transducer activity;GO:0001965|g protein alpha subunit binding;GO:0004930|g protein coupled receptor activity;GO:0038023|signaling receptor activity;GO:0004872|receptor activity;GO:0001653|peptide receptor activity;GO:0005102|receptor binding	hsa04020|calcium signaling pathway;hsa04080|neuroactive ligand receptor interaction;hsa04144|endocytosis;hsa04610|complement and coagulation cascades;hsa04810|regulation of actin cytoskeleton
2.17084	1.11825	7.56227e-10	9.16892e-09	Up	Yes	22: 31530795- 31536593	50487	NM_015715.3	NP_056530.2	ENSG00000100078.3	ENST00000215885.3	PLA2G3	phospholipase A2, group III [Source:HGNC Symbol;Acc:17934]	GO:0048646|anatomical structure formation involved in morphogenesis;GO:0045321|leukocyte activation;GO:0006644|phospholipid metabolic process;GO:0097164|ammonium ion metabolic process;GO:0046470|phosphatidylcholine metabolic process;GO:0032990|cell part morphogenesis;GO:0043299|leukocyte degranulation;GO:0002376|immune system process;GO:0032940|secretion by cell;GO:0030031|cell projection assembl…	GO:0005814|centriole;GO:0015630|microtubule cytoskeleton;GO:0005773|vacuole;GO:0005813|centrosome;GO:0044430|cytoskeletal part;GO:0005856|cytoskeleton;GO:0005615|extracellular space;GO:0000323|lytic vacuole;GO:0044450|microtubule organizing center part;GO:0005815|microtubule organizing center;GO:0042629|mast cell granule	GO:0016788|hydrolase activity acting on ester bonds;GO:0052689|carboxylic ester hydrolase activity;GO:0004623|phospholipase a2 activity;GO:0016298|lipase activity;GO:0004620|phospholipase activity	hsa00564|glycerophospholipid metabolism;hsa00565|ether lipid metabolism;hsa00590|arachidonic acid metabolism;hsa00591|linoleic acid metabolism;hsa00592|alpha linolenic acid metabolism;hsa04010|mapk signaling pathway;hsa04270|vascular smooth muscle contraction;hsa04370|vegf signaling pathway;hsa04664|fc epsilon ri signaling pathway;hsa04730|long term depression;hsa04912|gnrh signaling pathway
2.17032	1.1179	8.58328e-17	1.9454e-15	Up	Yes	14: 61654277- 62017694	5583	NM_006255.3	NP_006246.2	ENSG00000027075.9	ENST00000555185.1;ENST00000557294.1;ENST00000556778.1;ENST00000555542.1;ENST00000555906.1;ENST00000554835.1;ENST00000332981.5;ENST00000555082.1;ENST00000552875.2;ENST00000553830.1;ENST00000553831.1;ENST00000553726.1;ENST00000553265.1;ENST00000556164.1;ENST00000557585.1;ENST00000557473.1;ENST00000553889.1;ENST00000557559.1;ENST00000555604.1;ENST00000555233.1;ENST00000536400.1;ENST00000555628.1;ENS…	PRKCH	protein kinase C, eta [Source:HGNC Symbol;Acc:9403]	GO:0030858|positive regulation of epithelial cell differentiation;GO:0050855|regulation of b cell receptor signaling pathway;GO:0050854|regulation of antigen receptor mediated signaling pathway;GO:0045618|positive regulation of keratinocyte differentiation;GO:0045682|regulation of epidermis development;GO:0048584|positive regulation of response to stimulus;GO:0010647|positive regulation of cell c…	GO:0030054|cell junction;GO:0005911|cell cell junction	GO:0004672|protein kinase activity;GO:0016301|kinase activity;GO:0017160|ral gtpase binding;GO:0004697|protein kinase c activity;GO:0032553|ribonucleotide binding;GO:0019899|enzyme binding;GO:0004674|protein serine threonine kinase activity;GO:0051020|gtpase binding;GO:0030554|adenyl nucleotide binding;GO:0016772|transferase activity transferring phosphorus containing groups	hsa04270|vascular smooth muscle contraction;hsa04530|tight junction
2.16929	1.11722	0.000496977	0.00245603	Up	Yes	4:186366336-186392913	256309	NM_001145411.1;NM_152775.3	NP_001138883.1;NP_689988.1	ENSG00000168491.5	ENST00000393540.3;ENST00000307588.3;ENST00000508538.1;ENST00000510617.1;ENST00000510481.1;ENST00000506876.1;ENST00000507501.1;ENST00000506962.1;ENST00000504020.1	CCDC110	coiled-coil domain containing 110 [Source:HGNC Symbol;Acc:28504]	NA	GO:0005794|golgi apparatus;GO:0005730|nucleolus	NA	NA
2.16841	1.11664	2.05204e-15	4.13187e-14	Up	Yes	5:173315283-173388979	80315	NM_030627.2	NP_085130.2	ENSG00000113742.8	ENST00000265085.5;ENST00000520867.1;ENST00000334035.5;ENST00000519835.1;ENST00000518141.1;ENST00000522344.1;ENST00000519152.1;ENST00000522336.1;ENST00000517880.1;ENST00000519467.1	CPEB4	cytoplasmic polyadenylation element binding protein 4 [Source:HGNC Symbol;Acc:21747]	GO:1901698|response to nitrogen compound;GO:0043524|negative regulation of neuron apoptotic process;GO:0010629|negative regulation of gene expression;GO:0001101|response to acid chemical;GO:0071496|cellular response to external stimulus;GO:0031668|cellular response to extracellular stimulus;GO:0051172|negative regulation of nitrogen compound metabolic process;GO:0071229|cellular response to acid …	GO:0060076|excitatory synapse;GO:0097458|neuron part;GO:0098794|postsynapse;GO:0045202|synapse;GO:0043005|neuron projection;GO:0042995|cell projection;GO:0036477|somatodendritic compartment;GO:1990904|ribonucleoprotein complex;GO:0005783|endoplasmic reticulum;GO:0044456|synapse part;GO:0030425|dendrite	GO:0003729|mrna binding;GO:0043021|ribonucleoprotein complex binding;GO:0008135|translation factor activity rna binding;GO:0045182|translation regulator activity;GO:0030371|translation repressor activity;GO:0044822|poly a rna binding;GO:0090079|translation regulator activity nucleic acid binding;GO:0043022|ribosome binding;GO:0044877|macromolecular complex binding;GO:0003723|rna binding;GO:000373…	NA
2.16799	1.11636	2.41538e-32	1.2717e-30	Up	Yes	5:156693089-156822606	26999	NM_001037333.1;NM_001037332.2;NM_014376.2	NP_001032410.1;NP_001032409.2;NP_055191.2	ENSG00000055163.14	ENST00000523969.1;ENST00000442283.2;ENST00000520759.1;ENST00000318218.6;ENST00000522463.1;ENST00000523119.1;ENST00000522637.1;ENST00000521420.1;ENST00000519002.1;ENST00000519252.1;ENST00000520419.1;ENST00000347377.6;ENST00000522423.1;ENST00000519153.1;ENST00000377576.3;ENST00000518456.1;ENST00000517850.1;ENST00000517753.1;ENST00000541131.1;ENST00000518511.1;ENST00000435847.2;ENST00000520942.1;ENS…	CYFIP2	cytoplasmic FMR1 interacting protein 2 [Source:HGNC Symbol;Acc:13760]	GO:0002376|immune system process;GO:0048584|positive regulation of response to stimulus;GO:0051604|protein maturation;GO:0051336|regulation of hydrolase activity;GO:0098602|single organism cell adhesion;GO:0008219|cell death;GO:0048010|vascular endothelial growth factor receptor signaling pathway;GO:0038094|fc gamma receptor signaling pathway;GO:0050776|regulation of immune response;GO:0016192|ve…	GO:0048471|perinuclear region of cytoplasm;GO:0097458|neuron part;GO:0030054|cell junction;GO:0045202|synapse;GO:0043005|neuron projection;GO:0042995|cell projection	NA	hsa04810|regulation of actin cytoskeleton
2.1611	1.11177	4.48411e-09	5.08162e-08	Up	Yes	2: 72356367- 72375167	56603	NM_001277742.1	NP_001264671.1	ENSG00000003137.4	ENST00000001146.2;ENST00000412253.1;ENST00000546307.1;ENST00000474509.1;ENST00000461519.1	CYP26B1	cytochrome P450, family 26, subfamily B, polypeptide 1 [Source:HGNC Symbol;Acc:20581]	GO:0010831|positive regulation of myotube differentiation;GO:0050865|regulation of cell activation;GO:0045321|leukocyte activation;GO:0060429|epithelium development;GO:0048641|regulation of skeletal muscle tissue development;GO:0044248|cellular catabolic process;GO:0048878|chemical homeostasis;GO:0048643|positive regulation of skeletal muscle tissue development;GO:0002376|immune system process;GO…	GO:0044432|endoplasmic reticulum part;GO:0042175|nuclear outer membrane endoplasmic reticulum membrane network;GO:0005783|endoplasmic reticulum	GO:0001972|retinoic acid binding;GO:0004497|monooxygenase activity;GO:0046914|transition metal ion binding;GO:0019840|isoprenoid binding;GO:0043177|organic acid binding;GO:0016705|oxidoreductase activity acting on paired donors with incorporation or reduction of molecular oxygen;GO:0046906|tetrapyrrole binding;GO:0005506|iron ion binding;GO:0008289|lipid binding;GO:0016491|oxidoreductase activity…	hsa00830|retinol metabolism
2.16034	1.11126	5.05247e-24	1.78034e-22	Up	Yes	16: 89627065- 89630950	606500	NM_000977.3;;NR_002450.1;NM_001243131.1;NM_033251.2	NP_000968.2;;NP_001230060.1;NP_150254.1	ENSG00000167526.9	ENST00000311528.5;ENST00000491523.1;ENST00000563749.1;ENST00000484610.1;ENST00000563270.1;ENST00000567815.1;ENST00000487034.1;ENST00000562879.1;ENST00000565571.1;ENST00000452368.3;ENST00000467736.1;ENST00000393099.3;ENST00000399461.4;ENST00000570149.1;ENST00000472354.1	RPL13	ribosomal protein L13 [Source:HGNC Symbol;Acc:10303]	GO:0042254|ribosome biogenesis;GO:0044248|cellular catabolic process;GO:0006886|intracellular protein transport;GO:0045184|establishment of protein localization;GO:0006413|translational initiation;GO:0006605|protein targeting;GO:0072599|establishment of protein localization to endoplasmic reticulum;GO:0016072|rrna metabolic process;GO:0051649|establishment of localization in cell;GO:0072594|estab…	GO:0015934|large ribosomal subunit;GO:0005840|ribosome;GO:0044445|cytosolic part;GO:0022625|cytosolic large ribosomal subunit;GO:0044391|ribosomal subunit;GO:1990904|ribonucleoprotein complex;GO:0022626|cytosolic ribosome	GO:0003735|structural constituent of ribosome;GO:0044822|poly a rna binding;GO:0005198|structural molecule activity;GO:0003723|rna binding	hsa03010|ribosome
2.15611	1.10843	2.15734e-34	1.22651e-32	Up	Yes	1:115110178-115124260	10286	NM_005872.2	NP_005863.1	ENSG00000116752.5	ENST00000369541.3;ENST00000485021.1	BCAS2	breast carcinoma amplified sequence 2 [Source:HGNC Symbol;Acc:975]	GO:0006397|mrna processing;GO:0006396|rna processing;GO:0000375|rna splicing via transesterification reactions;GO:0016071|mrna metabolic process;GO:0008380|rna splicing	GO:0005694|chromosome;GO:0071011|precatalytic spliceosome;GO:0005662|dna replication factor a complex;GO:0000228|nuclear chromosome;GO:0032993|protein dna complex;GO:0043596|nuclear replication fork;GO:0030054|cell junction;GO:0071013|catalytic step 2 spliceosome;GO:0000974|prp19 complex;GO:0005681|spliceosomal complex;GO:0005657|replication fork;GO:0030894|replisome;GO:0005730|nucleolus;GO:19909…	NA	hsa03040|spliceosome
2.15576	1.1082	1.8525e-06	1.46293e-05	Up	Yes	6: 26115101- 26124154	8347	NM_003526.2	NP_003517.2	ENSG00000180596.7	ENST00000314332.5;ENST00000396984.1	HIST1H2BC	histone cluster 1, H2bc [Source:HGNC Symbol;Acc:4757]	GO:0051276|chromosome organization;GO:0019730|antimicrobial humoral response;GO:0002376|immune system process;GO:0002251|organ or tissue specific immune response;GO:0006952|defense response;GO:0006333|chromatin assembly or disassembly;GO:0071103|dna conformation change;GO:0009605|response to external stimulus;GO:0070271|protein complex biogenesis;GO:0098542|defense response to other organism;GO:0…	GO:0005694|chromosome;GO:0000788|nuclear nucleosome;GO:0000228|nuclear chromosome;GO:0032993|protein dna complex;GO:0000785|chromatin;GO:0000790|nuclear chromatin;GO:0005615|extracellular space;GO:0044815|dna packaging complex	GO:0046982|protein heterodimerization activity;GO:0046983|protein dimerization activity	hsa05322|systemic lupus erythematosus
2.15499	1.10768	1.47692e-08	1.57978e-07	Up	Yes	9:134399188-134406655	83549	NM_001135954.1;NM_001261450.1	NP_001129426.1;NP_001248379.1	ENSG00000130717.8	ENST00000372210.3;ENST00000372211.3;ENST00000491309.1;ENST00000372208.3;ENST00000372215.4;ENST00000484876.1;ENST00000494584.1;ENST00000459858.1;ENST00000482398.1	UCK1	uridine-cytidine kinase 1 [Source:HGNC Symbol;Acc:14859]	GO:0006221|pyrimidine nucleotide biosynthetic process;GO:0009208|pyrimidine ribonucleoside triphosphate metabolic process;GO:0044711|single organism biosynthetic process;GO:0009129|pyrimidine nucleoside monophosphate metabolic process;GO:0009148|pyrimidine nucleoside triphosphate biosynthetic process;GO:0044281|small molecule metabolic process;GO:0019637|organophosphate metabolic process;GO:19012…	NA	GO:0016301|kinase activity;GO:0019206|nucleoside kinase activity;GO:0032553|ribonucleotide binding;GO:0030554|adenyl nucleotide binding;GO:0019205|nucleobase containing compound kinase activity;GO:0016772|transferase activity transferring phosphorus containing groups	hsa00240|pyrimidine metabolism;hsa00983|drug metabolism other enzymes
2.15304	1.10638	1.89382e-13	3.25607e-12	Up	Yes	6:143072604-143266338	3097	NM_006734.3	NP_006725.3	ENSG00000010818.4	ENST00000367604.1;ENST00000367603.2;ENST00000012134.2;ENST00000474532.1	HIVEP2	human immunodeficiency virus type I enhancer binding protein 2 [Source:HGNC Symbol;Acc:4921]	GO:0006366|transcription from rna polymerase ii promoter	NA	GO:0001067|regulatory region nucleic acid binding;GO:0001071|nucleic acid binding transcription factor activity;GO:0043565|sequence specific dna binding	NA
2.15076	1.10485	1.95538e-06	1.53827e-05	Up	Yes	1:183898796-184006863	23127	NM_015101.2	NP_055916.1	ENSG00000198756.6	ENST00000546159.1;ENST00000486375.1;ENST00000367521.1;ENST00000361927.4;ENST00000367520.3	COLGALT2	collagen beta(1-O)galactosyltransferase 2 [Source:HGNC Symbol;Acc:16790]	NA	NA	NA	NA
2.14919	1.10379	2.51626e-26	9.75573e-25	Up	Yes	6:121756838-121770873	2697	NM_000165.3	NP_000156.1	ENSG00000152661.7	ENST00000282561.3	GJA1	gap junction protein, alpha 1, 43kDa [Source:HGNC Symbol;Acc:4274]	GO:0050680|negative regulation of epithelial cell proliferation;GO:0048666|neuron development;GO:0006811|ion transport;GO:1901698|response to nitrogen compound;GO:0009792|embryo development ending in birth or egg hatching;GO:0060429|epithelium development;GO:0032990|cell part morphogenesis;GO:0043403|skeletal muscle tissue regeneration;GO:0010629|negative regulation of gene expression;GO:0008217|…	GO:0005771|multivesicular body;GO:0044291|cell cell contact zone;GO:0012506|vesicle membrane;GO:0014704|intercalated disc;GO:0005773|vacuole;GO:0045177|apical part of cell;GO:0031226|intrinsic component of plasma membrane;GO:0030660|golgi associated vesicle membrane;GO:0005882|intermediate filament;GO:0044431|golgi apparatus part;GO:0044432|endoplasmic reticulum part;GO:0030054|cell junction;GO:0…	GO:0004871|signal transducer activity;GO:0008092|cytoskeletal protein binding;GO:0022803|passive transmembrane transporter activity;GO:0017124|sh3 domain binding;GO:0048487|beta tubulin binding;GO:0097110|scaffold protein binding;GO:0022829|wide pore channel activity;GO:0022857|transmembrane transporter activity;GO:0015631|tubulin binding;GO:0030165|pdz domain binding;GO:0019904|protein domain sp…	hsa04540|gap junction;hsa05412|arrhythmogenic right ventricular cardiomyopathy arvc
2.14562	1.10139	1.50829e-12	2.41522e-11	Up	Yes	1:204100190-204121307	55224	NM_018208.2	NP_060678.2	ENSG00000143845.10	ENST00000367201.3;ENST00000367202.4;ENST00000367199.2;ENST00000367198.2;ENST00000367197.1;ENST00000422072.1;ENST00000472340.1;ENST00000492392.1;ENST00000422699.1;ENST00000452983.1;ENST00000444817.1;ENST00000477125.1;ENST00000429525.1	ETNK2	ethanolamine kinase 2 [Source:HGNC Symbol;Acc:25575]	GO:0009792|embryo development ending in birth or egg hatching;GO:0006644|phospholipid metabolic process;GO:0046337|phosphatidylethanolamine metabolic process;GO:0044711|single organism biosynthetic process;GO:0019637|organophosphate metabolic process;GO:0090407|organophosphate biosynthetic process;GO:0008654|phospholipid biosynthetic process;GO:0046486|glycerolipid metabolic process;GO:0009790|em…	NA	GO:0016301|kinase activity;GO:0032553|ribonucleotide binding;GO:0030554|adenyl nucleotide binding;GO:0016772|transferase activity transferring phosphorus containing groups	hsa00564|glycerophospholipid metabolism
2.14235	1.09919	1.20896e-14	2.26572e-13	Up	Yes	19: 751126- 764319	126353	NM_173481.2	NP_775752.1	ENSG00000099812.6	ENST00000215582.6	MISP	mitotic spindle positioning [Source:HGNC Symbol;Acc:27000]	NA	NA	NA	NA
2.14139	1.09855	3.22583e-10	4.11392e-09	Up	Yes	16: 31482906- 31489281	7041	NM_001042454.2;NM_001164719.1;NM_015927.4	NP_001035919.1;NP_001158191.1;NP_057011.2	ENSG00000140682.14	ENST00000565454.1;ENST00000567066.2;ENST00000394863.3;ENST00000567524.1;ENST00000563712.2;ENST00000561785.1;ENST00000569254.1;ENST00000565360.1;ENST00000562165.1;ENST00000564176.1;ENST00000569703.1;ENST00000361773.3;ENST00000562566.1;ENST00000394858.2;ENST00000567607.1;ENST00000568142.2;ENST00000564804.1	TGFB1I1	transforming growth factor beta 1 induced transcript 1 [Source:HGNC Symbol;Acc:11767]	GO:0090287|regulation of cellular response to growth factor stimulus;GO:0060429|epithelium development;GO:0045598|regulation of fat cell differentiation;GO:0044248|cellular catabolic process;GO:0010718|positive regulation of epithelial to mesenchymal transition;GO:0048545|response to steroid hormone;GO:0071396|cellular response to lipid;GO:0045599|negative regulation of fat cell differentiation;G…	GO:0031012|extracellular matrix;GO:0030054|cell junction;GO:0005856|cytoskeleton;GO:0030055|cell substrate junction;GO:0070161|anchoring junction;GO:0016363|nuclear matrix;GO:0034399|nuclear periphery	GO:0046332|smad binding;GO:0051427|hormone receptor binding;GO:0070411|i smad binding;GO:0050681|androgen receptor binding;GO:0046914|transition metal ion binding;GO:0035258|steroid hormone receptor binding;GO:0000988|transcription factor activity protein binding;GO:0008270|zinc ion binding;GO:0003713|transcription coactivator activity;GO:0005102|receptor binding	NA
2.14105	1.09832	7.60505e-19	1.93793e-17	Up	Yes	3:145787227-145881440	5352	NM_182943.2;NM_000935.2	NP_891988.1;NP_000926.2	ENSG00000152952.7	ENST00000461497.1;ENST00000282903.5;ENST00000360060.3;ENST00000494950.1;ENST00000495700.1;ENST00000475505.1;ENST00000478436.1;ENST00000460520.1;ENST00000469350.1;ENST00000480704.1	PLOD2	procollagen-lysine, 2-oxoglutarate 5-dioxygenase 2 [Source:HGNC Symbol;Acc:9082]	GO:0016236|macroautophagy;GO:0009719|response to endogenous stimulus;GO:0006914|autophagy;GO:0032870|cellular response to hormone stimulus;GO:0071310|cellular response to organic substance;GO:0070482|response to oxygen levels;GO:0009725|response to hormone;GO:0055114|oxidation reduction process;GO:0009628|response to abiotic stimulus;GO:0007005|mitochondrion organization;GO:0071495|cellular respo…	GO:0005791|rough endoplasmic reticulum;GO:0030867|rough endoplasmic reticulum membrane;GO:0044432|endoplasmic reticulum part;GO:0042175|nuclear outer membrane endoplasmic reticulum membrane network;GO:0005783|endoplasmic reticulum	GO:0030246|carbohydrate binding;GO:0016706|oxidoreductase activity acting on paired donors with incorporation or reduction of molecular oxygen 2 oxoglutarate as one donor and incorporation of one atom each of oxygen into both donors;GO:0031418|l ascorbic acid binding;GO:0051213|dioxygenase activity;GO:0046914|transition metal ion binding;GO:0043177|organic acid binding;GO:0019842|vitamin binding;…	hsa00310|lysine degradation
2.13839	1.09653	2.30602e-19	6.0588e-18	Up	Yes	12:116395711-116715143	23389	NM_015335.4	NP_056150.1	ENSG00000123066.3	ENST00000552023.1;ENST00000281928.3;ENST00000548784.1;ENST00000552447.1;ENST00000548694.1;ENST00000552340.1;ENST00000549786.1;ENST00000549755.1;ENST00000551197.1;ENST00000548743.1	MED13L	mediator complex subunit 13-like [Source:HGNC Symbol;Acc:22962]	GO:0006357|regulation of transcription from rna polymerase ii promoter	GO:0044451|nucleoplasm part;GO:0016592|mediator complex	GO:0001076|transcription factor activity rna polymerase ii transcription factor binding;GO:0000988|transcription factor activity protein binding;GO:0001104|rna polymerase ii transcription cofactor activity	NA
2.13781	1.09613	8.84165e-30	4.09713e-28	Up	Yes	15: 63334831- 63364114	7168	NM_000366.5;;NM_001018006.1;NM_001018005.1;NM_001018004.1;NM_001018020.1;NM_001018007.1;NM_001018008.1	NP_000357.3;;NP_001018006.1;NP_001018005.1;NP_001018004.1;NP_001018020.1;NP_001018007.1;NP_001018008.1	ENSG00000140416.15	ENST00000288398.6;ENST00000560975.1;ENST00000358278.3;ENST00000560445.1;ENST00000403994.3;ENST00000561425.1;ENST00000558314.1;ENST00000357980.4;ENST00000558347.1;ENST00000559556.1;ENST00000559397.1;ENST00000267996.7;ENST00000560970.1;ENST00000561266.1;ENST00000559831.1;ENST00000334895.5;ENST00000404484.4;ENST00000558544.1;ENST00000558868.1;ENST00000560959.1;ENST00000559281.1;ENST00000317516.7;ENS…	TPM1	tropomyosin 1 (alpha) [Source:HGNC Symbol;Acc:12010]	GO:0003205|cardiac chamber development;GO:0048646|anatomical structure formation involved in morphogenesis;GO:0009792|embryo development ending in birth or egg hatching;GO:0060537|muscle tissue development;GO:0007517|muscle organ development;GO:0008217|regulation of blood pressure;GO:0048662|negative regulation of smooth muscle cell proliferation;GO:0003013|circulatory system process;GO:0003206|c…	GO:0015629|actin cytoskeleton;GO:0036379|myofilament;GO:0031253|cell projection membrane;GO:0032432|actin filament bundle;GO:0042641|actomyosin;GO:0031256|leading edge membrane;GO:0043292|contractile fiber;GO:0044430|cytoskeletal part;GO:0005856|cytoskeleton;GO:0032587|ruffle membrane;GO:0099512|supramolecular fiber;GO:0098590|plasma membrane region;GO:0042995|cell projection;GO:0044463|cell proj…	GO:0008092|cytoskeletal protein binding;GO:0003779|actin binding;GO:0008307|structural constituent of muscle;GO:0005200|structural constituent of cytoskeleton;GO:0005198|structural molecule activity	hsa04260|cardiac muscle contraction;hsa05410|hypertrophic cardiomyopathy hcm;hsa05414|dilated cardiomyopathy
2.13542	1.09452	0.0087756	0.0292686	Up	Yes	9: 5299868- 5304969	6019	NM_005059.2;NM_134441.2	NP_005050.2;NP_604390.1	ENSG00000107014.7	ENST00000308420.3;ENST00000381627.3;ENST00000416837.1	RLN2	relaxin 2 [Source:HGNC Symbol;Acc:10027]	GO:1904018|positive regulation of vasculature development;GO:0009891|positive regulation of biosynthetic process;GO:0010628|positive regulation of gene expression;GO:0030799|regulation of cyclic nucleotide metabolic process;GO:0010562|positive regulation of phosphorus metabolic process;GO:2000026|regulation of multicellular organismal development;GO:0051240|positive regulation of multicellular or…	NA	GO:0005179|hormone activity;GO:0005102|receptor binding	NA
2.13174	1.09203	1.10633e-05	7.69255e-05	Up	Yes	8: 79428374- 79517502	5569	NM_006823.3	NP_006814.1	ENSG00000171033.8	ENST00000396418.2;ENST00000352966.5;ENST00000518467.1	PKIA	protein kinase (cAMP-dependent, catalytic) inhibitor alpha [Source:HGNC Symbol;Acc:9017]	GO:0010629|negative regulation of gene expression;GO:0033673|negative regulation of kinase activity;GO:0043549|regulation of kinase activity;GO:0051338|regulation of transferase activity;GO:0051172|negative regulation of nitrogen compound metabolic process;GO:1903828|negative regulation of cellular protein localization;GO:1903650|negative regulation of cytoplasmic transport;GO:1902749|regulation …	NA	GO:0019210|kinase inhibitor activity;GO:0051018|protein kinase a binding;GO:0019900|kinase binding;GO:0019207|kinase regulator activity;GO:0030291|protein serine threonine kinase inhibitor activity;GO:0098772|molecular function regulator;GO:0004857|enzyme inhibitor activity;GO:0034236|protein kinase a catalytic subunit binding;GO:0030234|enzyme regulator activity;GO:0019899|enzyme binding	NA
2.12987	1.09076	0.00197936	0.00821555	Up	Yes	14: 77843032- 77857840	161394	NM_001010860.1	NP_001010860.1	ENSG00000100583.4	ENST00000533095.2;ENST00000216471.4	SAMD15	sterile alpha motif domain containing 15 [Source:HGNC Symbol;Acc:18631]	NA	NA	NA	NA
2.1254	1.08773	1.75354e-07	1.61519e-06	Up	Yes	15: 71173681- 71185124	56906	NM_020147.3	NP_064532.1	ENSG00000129028.4	ENST00000249861.4;ENST00000560604.1	THAP10	THAP domain containing 10 [Source:HGNC Symbol;Acc:23193]	NA	NA	NA	NA
2.12238	1.08569	1.72018e-05	0.000115341	Up	Yes	5:172195093-172198198	1843	NM_004417.3	NP_004408.1	ENSG00000120129.5	ENST00000239223.3	DUSP1	dual specificity phosphatase 1 [Source:HGNC Symbol;Acc:3064]	GO:0048646|anatomical structure formation involved in morphogenesis;GO:0043407|negative regulation of map kinase activity;GO:0070373|negative regulation of erk1 and erk2 cascade;GO:2000242|negative regulation of reproductive process;GO:1901698|response to nitrogen compound;GO:1901976|regulation of cell cycle checkpoint;GO:0032434|regulation of proteasomal ubiquitin dependent protein catabolic pro…	NA	GO:0016788|hydrolase activity acting on ester bonds;GO:0042578|phosphoric ester hydrolase activity;GO:0008138|protein tyrosine serine threonine phosphatase activity;GO:0004725|protein tyrosine phosphatase activity;GO:0033549|map kinase phosphatase activity;GO:0019838|growth factor binding	hsa04010|mapk signaling pathway
2.12012	1.08415	8.41285e-13	1.3682e-11	Up	Yes	6: 26124373- 26139344	8334	NM_003512.3	NP_003503.1	ENSG00000180573.8	ENST00000377791.2;ENST00000314088.6;ENST00000602637.1	HIST1H2AC	histone cluster 1, H2ac [Source:HGNC Symbol;Acc:4733]	GO:0051276|chromosome organization;GO:0010629|negative regulation of gene expression;GO:0051172|negative regulation of nitrogen compound metabolic process;GO:0045814|negative regulation of gene expression epigenetic;GO:0006325|chromatin organization;GO:0016458|gene silencing;GO:0006342|chromatin silencing;GO:0040029|regulation of gene expression epigenetic;GO:0042127|regulation of cell proliferat…	GO:0005694|chromosome;GO:0000228|nuclear chromosome;GO:0032993|protein dna complex;GO:0000785|chromatin;GO:0000790|nuclear chromatin;GO:0044815|dna packaging complex	GO:0046982|protein heterodimerization activity;GO:0046983|protein dimerization activity	hsa05322|systemic lupus erythematosus
2.11896	1.08336	1.84295e-19	4.89919e-18	Up	Yes	17: 18148150- 18162230	2314	NM_002018.3;NM_001256265.1;NM_001256264.1	NP_002009.1;NP_001243194.1;NP_001243193.1	ENSG00000177731.11	ENST00000581858.1;ENST00000577398.2;ENST00000578558.1;ENST00000327031.4;ENST00000379450.4;ENST00000545457.2;ENST00000578101.1;ENST00000579294.1;ENST00000465046.1;ENST00000493600.2;ENST00000487693.1;ENST00000487369.1;ENST00000474265.1;ENST00000577485.1;ENST00000493401.1;ENST00000580966.1;ENST00000580453.1;ENST00000459958.2;ENST00000577402.1;ENST00000496727.1;ENST00000488221.1;ENST00000488932.1;ENS…	FLII	flightless I homolog (Drosophila) [Source:HGNC Symbol;Acc:3750]	GO:0030029|actin filament based process;GO:0007010|cytoskeleton organization	GO:0015630|microtubule cytoskeleton;GO:0005903|brush border;GO:0030054|cell junction;GO:0098862|cluster of actin based cell projections;GO:0044430|cytoskeletal part;GO:0005856|cytoskeleton;GO:0030055|cell substrate junction;GO:0070161|anchoring junction;GO:0005815|microtubule organizing center	GO:0008092|cytoskeletal protein binding;GO:0003779|actin binding	NA
2.1185	1.08304	1.19894e-10	1.59989e-09	Up	Yes	2: 64751465- 64820139	54812	NM_203437.3;;NM_001002243.2	NP_982261.2;;NP_001002243.1	ENSG00000119844.10	ENST00000238855.7;ENST00000422803.1;ENST00000238856.4;ENST00000498706.1;ENST00000409933.1;ENST00000409183.1;ENST00000487769.1	AFTPH	aftiphilin [Source:HGNC Symbol;Acc:25951]	GO:0045184|establishment of protein localization;GO:0051649|establishment of localization in cell;GO:0008104|protein localization	GO:0012506|vesicle membrane;GO:0012510|trans golgi network transport vesicle membrane;GO:0030660|golgi associated vesicle membrane;GO:0030120|vesicle coat;GO:0030118|clathrin coat;GO:0030136|clathrin coated vesicle;GO:0044431|golgi apparatus part;GO:0097708|intracellular vesicle;GO:0030125|clathrin vesicle coat;GO:0005798|golgi associated vesicle;GO:0000139|golgi membrane;GO:0030662|coated vesicl…	GO:0030276|clathrin binding	NA
2.11798	1.08269	1.20822e-17	2.83827e-16	Up	Yes	10: 95753746- 96092580	51196	NM_016341.3;;NM_001165979.1	NP_057425.3;;NP_001159451.1	ENSG00000138193.10	ENST00000260766.3;ENST00000371380.3;ENST00000371385.3;ENST00000371375.1;ENST00000464214.1	PLCE1	phospholipase C, epsilon 1 [Source:HGNC Symbol;Acc:17175]	GO:0033674|positive regulation of kinase activity;GO:0008277|regulation of g protein coupled receptor protein signaling pathway;GO:0006644|phospholipid metabolic process;GO:0048878|chemical homeostasis;GO:0043408|regulation of mapk cascade;GO:0048584|positive regulation of response to stimulus;GO:0010647|positive regulation of cell communication;GO:0051336|regulation of hydrolase activity;GO:0007…	GO:0044431|golgi apparatus part;GO:0000139|golgi membrane;GO:0005794|golgi apparatus	GO:0004871|signal transducer activity;GO:0008081|phosphoric diester hydrolase activity;GO:0016788|hydrolase activity acting on ester bonds;GO:0042578|phosphoric ester hydrolase activity;GO:0005085|guanyl nucleotide exchange factor activity;GO:0098772|molecular function regulator;GO:0019899|enzyme binding;GO:0004629|phospholipase c activity;GO:0016298|lipase activity;GO:0005057|receptor signaling …	hsa00562|inositol phosphate metabolism;hsa04020|calcium signaling pathway;hsa04070|phosphatidylinositol signaling system
2.11421	1.08012	0.000334417	0.00173305	Up	Yes	19: 56146382- 56154835	51157	NM_207115.1;NM_016202.2;NM_001163423.1	NP_996998.1;NP_057286.1;NP_001156895.1	ENSG00000213015.4	ENST00000592881.1;ENST00000325333.5;ENST00000590190.1;ENST00000543039.1;ENST00000592461.1;ENST00000545125.1	ZNF580	zinc finger protein 580 [Source:HGNC Symbol;Acc:29473]	GO:0001817|regulation of cytokine production;GO:0032757|positive regulation of interleukin 8 production;GO:0048584|positive regulation of response to stimulus;GO:0040017|positive regulation of locomotion;GO:0010632|regulation of epithelial cell migration;GO:0050679|positive regulation of epithelial cell proliferation;GO:1901701|cellular response to oxygen containing compound;GO:0002685|regulation…	NA	NA	NA
2.11187	1.07852	3.02917e-20	8.52134e-19	Up	Yes	8: 26240414- 26363152	665	NM_004331.2	NP_004322.1	ENSG00000104765.10	ENST00000380629.2;ENST00000520077.1;ENST00000523949.1;ENST00000523515.1;ENST00000520409.1;ENST00000518611.1;ENST00000521254.1	BNIP3L	BCL2/adenovirus E1B 19kDa interacting protein 3-like [Source:HGNC Symbol;Acc:1085]	GO:1903214|regulation of protein targeting to mitochondrion;GO:0010506|regulation of autophagy;GO:0044248|cellular catabolic process;GO:0002376|immune system process;GO:1902108|regulation of mitochondrial membrane permeability involved in apoptotic process;GO:0048584|positive regulation of response to stimulus;GO:0010647|positive regulation of cell communication;GO:0032104|regulation of response …	GO:0005635|nuclear envelope;GO:0044429|mitochondrial part;GO:0005739|mitochondrion;GO:0019867|outer membrane;GO:0031975|envelope;GO:0005740|mitochondrial envelope;GO:0005783|endoplasmic reticulum	GO:0046982|protein heterodimerization activity;GO:0046983|protein dimerization activity;GO:0042803|protein homodimerization activity;GO:0005521|lamin binding;GO:0042802|identical protein binding	NA
2.10481	1.07369	3.42114e-12	5.30258e-11	Up	Yes	5:140557371-140560081	56128	NM_019120.3	NP_061993.2	ENSG00000120322.2	ENST00000239444.2	PCDHB8	protocadherin beta 8 [Source:HGNC Symbol;Acc:8693]	GO:0098609|cell cell adhesion;GO:0007156|homophilic cell adhesion via plasma membrane adhesion molecules;GO:0098742|cell cell adhesion via plasma membrane adhesion molecules;GO:0022610|biological adhesion	NA	GO:0005509|calcium ion binding	NA
2.10199	1.07175	7.43754e-20	2.03308e-18	Up	Yes	4:141541919-141677274	23158	NM_015130.2	NP_055945.2	ENSG00000109436.7	ENST00000442267.2;ENST00000502786.1;ENST00000514787.1	TBC1D9	TBC1 domain family, member 9 (with GRAM domain) [Source:HGNC Symbol;Acc:21710]	GO:0031338|regulation of vesicle fusion;GO:0006886|intracellular protein transport;GO:0051336|regulation of hydrolase activity;GO:0090630|activation of gtpase activity;GO:0045184|establishment of protein localization;GO:0051649|establishment of localization in cell;GO:0060627|regulation of vesicle mediated transport;GO:0051345|positive regulation of hydrolase activity;GO:0043085|positive regulati…	NA	GO:0005509|calcium ion binding;GO:0008047|enzyme activator activity;GO:0017137|rab gtpase binding;GO:0098772|molecular function regulator;GO:0060589|nucleoside triphosphatase regulator activity;GO:0030234|enzyme regulator activity;GO:0019899|enzyme binding;GO:0051020|gtpase binding	NA
2.09358	1.06597	7.34733e-09	8.12228e-08	Up	Yes	4: 77816082- 77819002	345079	NM_001029870.1	NP_001025041.1	ENSG00000186212.2	ENST00000334306.2	SOWAHB	sosondowah ankyrin repeat domain family member B [Source:HGNC Symbol;Acc:32958]	NA	NA	NA	NA
2.08041	1.05687	1.67685e-05	0.000112714	Up	Yes	2: 6980701- 7006766	129607	NM_001256478.1;NM_207315.3;NR_046236.1;;NM_001256477.1	NP_001243407.1;NP_997198.2;;NP_001243406.1	ENSG00000134326.7	ENST00000458098.1;ENST00000256722.5;ENST00000478738.1;ENST00000491738.1;ENST00000465619.1;ENST00000404168.1;ENST00000470479.1	CMPK2	cytidine monophosphate (UMP-CMP) kinase 2, mitochondrial [Source:HGNC Symbol;Acc:27015]	GO:0046939|nucleotide phosphorylation;GO:0009132|nucleoside diphosphate metabolic process;GO:0006221|pyrimidine nucleotide biosynthetic process;GO:0071396|cellular response to lipid;GO:0071216|cellular response to biotic stimulus;GO:0044711|single organism biosynthetic process;GO:0009148|pyrimidine nucleoside triphosphate biosynthetic process;GO:0044281|small molecule metabolic process;GO:0019637…	GO:0005739|mitochondrion	GO:0004550|nucleoside diphosphate kinase activity;GO:0016301|kinase activity;GO:0016776|phosphotransferase activity phosphate group as acceptor;GO:0032553|ribonucleotide binding;GO:0030554|adenyl nucleotide binding;GO:0019201|nucleotide kinase activity;GO:0019205|nucleobase containing compound kinase activity;GO:0016772|transferase activity transferring phosphorus containing groups	hsa00240|pyrimidine metabolism
2.07764	1.05495	1.73884e-13	3.01258e-12	Up	Yes	11: 17099277- 17229530	5286	NM_002645.2	NP_002636.2	ENSG00000011405.9	ENST00000531428.1;ENST00000265970.7;ENST00000540361.1;ENST00000533645.1;ENST00000532035.1;ENST00000503729.2	PIK3C2A	phosphatidylinositol-4-phosphate 3-kinase, catalytic subunit type 2 alpha [Source:HGNC Symbol;Acc:8971]	GO:0048008|platelet derived growth factor receptor signaling pathway;GO:0030258|lipid modification;GO:1901698|response to nitrogen compound;GO:0006644|phospholipid metabolic process;GO:0046488|phosphatidylinositol metabolic process;GO:0003013|circulatory system process;GO:1901652|response to peptide;GO:0032940|secretion by cell;GO:0006661|phosphatidylinositol biosynthetic process;GO:0016050|vesic…	GO:0061695|transferase complex transferring phosphorus containing groups;GO:1990234|transferase complex;GO:0030136|clathrin coated vesicle;GO:0097708|intracellular vesicle;GO:1902494|catalytic complex;GO:0098796|membrane protein complex;GO:0005942|phosphatidylinositol 3 kinase complex;GO:0030135|coated vesicle;GO:0005794|golgi apparatus;GO:0019898|extrinsic component of membrane	GO:0016301|kinase activity;GO:0035091|phosphatidylinositol binding;GO:0052742|phosphatidylinositol kinase activity;GO:0035004|phosphatidylinositol 3 kinase activity;GO:0032553|ribonucleotide binding;GO:0016307|phosphatidylinositol phosphate kinase activity;GO:0008289|lipid binding;GO:0005543|phospholipid binding;GO:0030554|adenyl nucleotide binding;GO:0016772|transferase activity transferring pho…	hsa00562|inositol phosphate metabolism;hsa04070|phosphatidylinositol signaling system
2.0747	1.0529	3.29071e-07	2.92745e-06	Up	Yes	15: 40380091- 40401093	90427	NM_001003940.1;NM_001003943.1;NM_033503.3;;NM_001003942.1	NP_001003940.1;NP_001003943.1;NP_277038.1;;NP_001003942.1	ENSG00000104081.9	ENST00000354670.4;ENST00000220446.4;ENST00000397573.1;ENST00000561360.1;ENST00000561282.1;ENST00000558774.1;ENST00000431415.3;ENST00000559701.1;ENST00000557870.1;ENST00000560430.1;ENST00000558057.1	BMF	Bcl2 modifying factor [Source:HGNC Symbol;Acc:24132]	GO:1902108|regulation of mitochondrial membrane permeability involved in apoptotic process;GO:0048584|positive regulation of response to stimulus;GO:0010647|positive regulation of cell communication;GO:0045184|establishment of protein localization;GO:0032459|regulation of protein oligomerization;GO:0008219|cell death;GO:1903829|positive regulation of cellular protein localization;GO:0006839|mitoc…	GO:0097223|sperm part;GO:0030141|secretory granule;GO:0015629|actin cytoskeleton;GO:0099503|secretory vesicle;GO:0044430|cytoskeletal part;GO:0005856|cytoskeleton;GO:0097708|intracellular vesicle;GO:0016459|myosin complex;GO:0044429|mitochondrial part;GO:0005739|mitochondrion;GO:0019867|outer membrane;GO:0001669|acrosomal vesicle;GO:0031975|envelope;GO:0005740|mitochondrial envelope	NA	NA
2.07198	1.05101	4.05802e-11	5.7197e-10	Up	Yes	5:140560980-140565793	57717	NM_020957.1	NP_066008.1	ENSG00000196963.2	ENST00000361016.2	PCDHB16	protocadherin beta 16 [Source:HGNC Symbol;Acc:14546]	GO:0050808|synapse organization;GO:0007267|cell cell signaling;GO:0016339|calcium dependent cell cell adhesion via plasma membrane cell adhesion molecules;GO:0098609|cell cell adhesion;GO:0099536|synaptic signaling;GO:0007156|homophilic cell adhesion via plasma membrane adhesion molecules;GO:0098742|cell cell adhesion via plasma membrane adhesion molecules;GO:0022610|biological adhesion;GO:000741…	NA	GO:0005509|calcium ion binding	NA
2.07102	1.05034	2.22416e-07	2.02117e-06	Up	Yes	7: 29603427- 29606911	222171	NM_175887.2	NP_787083.1	ENSG00000176532.3	ENST00000319694.2;ENST00000450427.1	PRR15	proline rich 15 [Source:HGNC Symbol;Acc:22310]	NA	NA	NA	NA
2.06179	1.0439	3.27913e-23	1.10648e-21	Up	Yes	12:106751436-106903976	55703	NM_018082.5;NM_001160708.1	NP_060552.4;NP_001154180.1	ENSG00000013503.5	ENST00000228347.4;ENST00000539066.1;ENST00000549569.1;ENST00000549195.1	POLR3B	polymerase (RNA) III (DNA directed) polypeptide B [Source:HGNC Symbol;Acc:30348]	GO:0032648|regulation of interferon beta production;GO:0001817|regulation of cytokine production;GO:0002376|immune system process;GO:0032481|positive regulation of type i interferon production;GO:0048584|positive regulation of response to stimulus;GO:0031347|regulation of defense response;GO:0051607|defense response to virus;GO:0050776|regulation of immune response;GO:0045088|regulation of innate…	GO:0061695|transferase complex transferring phosphorus containing groups;GO:0030880|rna polymerase complex;GO:1990234|transferase complex;GO:0044451|nucleoplasm part;GO:1902494|catalytic complex;GO:0005666|dna directed rna polymerase iii complex	GO:0034062|rna polymerase activity;GO:0016772|transferase activity transferring phosphorus containing groups;GO:0016779|nucleotidyltransferase activity	hsa00230|purine metabolism;hsa00240|pyrimidine metabolism;hsa03020|rna polymerase;hsa04623|cytosolic dna sensing pathway
2.0599	1.04257	9.37724e-25	3.39261e-23	Up	Yes	18: 21269407- 21535030	3909	NM_198129.1;;NM_001127717.1;NM_000227.3;NM_001127718.1	NP_937762.1;;NP_001121189.1;NP_000218.2;NP_001121190.1	ENSG00000053747.11	ENST00000313654.9;ENST00000585600.1;ENST00000399516.3;ENST00000591749.1;ENST00000592519.1;ENST00000269217.6;ENST00000587184.1;ENST00000586751.1;ENST00000588770.1;ENST00000586709.1;ENST00000588164.1;ENST00000592442.1;ENST00000590104.1;ENST00000588004.1	LAMA3	laminin, alpha 3 [Source:HGNC Symbol;Acc:6483]	GO:0048646|anatomical structure formation involved in morphogenesis;GO:0060429|epithelium development;GO:0001704|formation of primary germ layer;GO:0009790|embryo development;GO:0031581|hemidesmosome assembly;GO:0034330|cell junction organization;GO:0035987|endodermal cell differentiation;GO:2000026|regulation of multicellular organismal development;GO:0007369|gastrulation;GO:0007492|endoderm dev…	GO:0031012|extracellular matrix;GO:0005605|basal lamina;GO:0005604|basement membrane;GO:0005578|proteinaceous extracellular matrix;GO:0044420|extracellular matrix component	GO:0005102|receptor binding;GO:0005198|structural molecule activity	hsa04510|focal adhesion;hsa04512|ecm receptor interaction;hsa05200|pathways in cancer;hsa05222|small cell lung cancer
2.05896	1.04191	1.47243e-14	2.73298e-13	Up	Yes	11: 95709762- 96076344	84441	NM_032427.1	NP_115803.1	ENSG00000184384.9	ENST00000524717.1	MAML2	mastermind-like 2 (Drosophila) [Source:HGNC Symbol;Acc:16259]	GO:0009891|positive regulation of biosynthetic process;GO:0010628|positive regulation of gene expression;GO:0006366|transcription from rna polymerase ii promoter;GO:0007219|notch signaling pathway;GO:0006352|dna templated transcription initiation;GO:0006367|transcription initiation from rna polymerase ii promoter;GO:0045944|positive regulation of transcription from rna polymerase ii promoter;GO:0…	GO:0016607|nuclear speck;GO:0016604|nuclear body;GO:0044451|nucleoplasm part;GO:0005794|golgi apparatus	GO:0000988|transcription factor activity protein binding;GO:0003713|transcription coactivator activity	hsa04330|notch signaling pathway
2.05598	1.03982	9.64345e-20	2.60971e-18	Up	Yes	9:117782806-117880536	3371	NM_002160.3	NP_002151.2	ENSG00000041982.10	ENST00000340094.3;ENST00000345230.3;ENST00000346706.3;ENST00000535648.1;ENST00000350763.4;ENST00000341037.4;ENST00000423613.2;ENST00000537320.1;ENST00000542877.1;ENST00000544972.1;ENST00000460345.1;ENST00000498724.1;ENST00000476680.1;ENST00000473855.1;ENST00000481475.1;ENST00000534839.1	TNC	tenascin C [Source:HGNC Symbol;Acc:5318]	GO:0007528|neuromuscular junction development;GO:0048666|neuron development;GO:0045471|response to ethanol;GO:0060429|epithelium development;GO:0022612|gland morphogenesis;GO:0050808|synapse organization;GO:0060512|prostate gland morphogenesis;GO:0001101|response to acid chemical;GO:0071396|cellular response to lipid;GO:0071496|cellular response to external stimulus;GO:0060441|epithelial tube bra…	GO:0031012|extracellular matrix;GO:0005604|basement membrane;GO:0030054|cell junction;GO:0005578|proteinaceous extracellular matrix;GO:0030055|cell substrate junction;GO:0044420|extracellular matrix component;GO:0005614|interstitial matrix;GO:0005615|extracellular space;GO:0070161|anchoring junction	NA	hsa04510|focal adhesion;hsa04512|ecm receptor interaction
2.05062	1.03606	1.11447e-30	5.44398e-29	Up	Yes	1: 39546988- 39952849	23499	NM_012090.4	NP_036222.3	ENSG00000127603.19	ENST00000484793.1;ENST00000602421.1;ENST00000545844.1;ENST00000567887.1;ENST00000372915.3;ENST00000361689.2;ENST00000317713.7;ENST00000539005.1;ENST00000524432.1;ENST00000467673.1;ENST00000564288.1;ENST00000494012.1;ENST00000536367.1;ENST00000480624.1;ENST00000469366.1;ENST00000496804.1;ENST00000530262.1;ENST00000485063.1;ENST00000472385.1;ENST00000484393.1;ENST00000476350.1;ENST00000372925.2;ENS…	MACF1	microtubule-actin crosslinking factor 1 [Source:HGNC Symbol;Acc:13664]	GO:0032886|regulation of microtubule based process;GO:0006886|intracellular protein transport;GO:0048584|positive regulation of response to stimulus;GO:0048638|regulation of developmental growth;GO:0010647|positive regulation of cell communication;GO:0010769|regulation of cell morphogenesis involved in differentiation;GO:0009611|response to wounding;GO:0045666|positive regulation of neuron differ…	GO:0015630|microtubule cytoskeleton;GO:0031253|cell projection membrane;GO:0031256|leading edge membrane;GO:0044430|cytoskeletal part;GO:0005874|microtubule;GO:0005856|cytoskeleton;GO:0032587|ruffle membrane;GO:0099512|supramolecular fiber;GO:0098590|plasma membrane region;GO:0042995|cell projection;GO:0044463|cell projection part;GO:0001726|ruffle;GO:0005794|golgi apparatus;GO:0031252|cell leadi…	GO:0008092|cytoskeletal protein binding;GO:0003779|actin binding;GO:0051015|actin filament binding;GO:0005509|calcium ion binding;GO:0016817|hydrolase activity acting on acid anhydrides;GO:0032403|protein complex binding;GO:0008017|microtubule binding;GO:0015631|tubulin binding;GO:0044822|poly a rna binding;GO:0016887|atpase activity;GO:0044877|macromolecular complex binding;GO:0003723|rna binding	NA
2.04727	1.0337	1.05578e-15	2.18437e-14	Up	Yes	12:118587606-118810750	51347	NM_016281.3	NP_057365.3	ENSG00000135090.9	ENST00000419821.2;ENST00000392533.3;ENST00000543709.1;ENST00000537305.1;ENST00000536979.1;ENST00000537952.1;ENST00000537569.1;ENST00000540561.1;ENST00000537822.1;ENST00000536584.1;ENST00000538601.1;ENST00000535570.1;ENST00000541186.1;ENST00000541878.1;ENST00000542902.1;ENST00000542532.1;ENST00000541786.1;ENST00000539872.1;ENST00000542692.1	TAOK3	TAO kinase 3 [Source:HGNC Symbol;Acc:18133]	GO:0033674|positive regulation of kinase activity;GO:0043408|regulation of mapk cascade;GO:0070302|regulation of stress activated protein kinase signaling cascade;GO:0033673|negative regulation of kinase activity;GO:0048584|positive regulation of response to stimulus;GO:0010647|positive regulation of cell communication;GO:0043549|regulation of kinase activity;GO:0043410|positive regulation of map…	NA	GO:0004871|signal transducer activity;GO:0019210|kinase inhibitor activity;GO:0004672|protein kinase activity;GO:0019207|kinase regulator activity;GO:0016301|kinase activity;GO:0098772|molecular function regulator;GO:0004702|receptor signaling protein serine threonine kinase activity;GO:0004857|enzyme inhibitor activity;GO:0032553|ribonucleotide binding;GO:0030234|enzyme regulator activity;GO:000…	hsa04010|mapk signaling pathway
2.04257	1.03038	0.000124816	0.000711111	Up	Yes	7: 25174316- 25219975	136895	NM_138811.3	NP_620166.3	ENSG00000153790.7	ENST00000409280.1;ENST00000283905.3;ENST00000443822.1;ENST00000415598.1;ENST00000444434.1	C7orf31	chromosome 7 open reading frame 31 [Source:HGNC Symbol;Acc:21722]	NA	GO:0015630|microtubule cytoskeleton;GO:0005813|centrosome;GO:0044430|cytoskeletal part;GO:0005856|cytoskeleton;GO:0005815|microtubule organizing center	NA	NA
2.04212	1.03007	1.44471e-05	9.83315e-05	Up	Yes	17: 80674559- 80688204	79672	NM_024619.3	NP_078895.2	ENSG00000141560.10	ENST00000269373.6;ENST00000535965.1;ENST00000574832.1;ENST00000574356.1;ENST00000574206.1;ENST00000577128.1;ENST00000573158.1;ENST00000571482.2;ENST00000576363.1;ENST00000571594.1	FN3KRP	fructosamine 3 kinase related protein [Source:HGNC Symbol;Acc:25700]	GO:0006796|phosphate containing compound metabolic process;GO:0043687|post translational protein modification;GO:0016310|phosphorylation	NA	GO:0016301|kinase activity;GO:0016772|transferase activity transferring phosphorus containing groups	NA
2.04065	1.02903	0.0127632	0.0403786	Up	Yes	1: 27331511- 27339327	115572	NM_052943.3	NP_443175.2	ENSG00000158246.7	ENST00000289166.5	FAM46B	family with sequence similarity 46, member B [Source:HGNC Symbol;Acc:28273]	NA	NA	NA	NA
2.03775	1.02697	2.98132e-08	3.07237e-07	Up	Yes	14: 55033815- 55260033	23034	NM_001161576.2;NM_015589.5;NM_001161577.1	NP_001155048.2;NP_056404.4;NP_001155049.1	ENSG00000020577.9	ENST00000554335.1;ENST00000251091.5;ENST00000555112.1;ENST00000392067.3;ENST00000357634.3;ENST00000555091.1;ENST00000557692.1;ENST00000557013.1;ENST00000554587.1;ENST00000555192.1;ENST00000556069.1;ENST00000553988.1;ENST00000555719.1	SAMD4A	sterile alpha motif domain containing 4A [Source:HGNC Symbol;Acc:23023]	GO:0010629|negative regulation of gene expression;GO:0034250|positive regulation of cellular amide metabolic process;GO:0009891|positive regulation of biosynthetic process;GO:0051172|negative regulation of nitrogen compound metabolic process;GO:0034249|negative regulation of cellular amide metabolic process;GO:0010628|positive regulation of gene expression;GO:0010608|posttranscriptional regulatio…	GO:0097458|neuron part;GO:0030054|cell junction;GO:0045202|synapse;GO:0043005|neuron projection;GO:0042995|cell projection;GO:0036477|somatodendritic compartment;GO:0030425|dendrite	GO:0045182|translation regulator activity;GO:0030371|translation repressor activity;GO:0044822|poly a rna binding;GO:0003723|rna binding	NA
2.03674	1.02626	2.6439e-15	5.26873e-14	Up	Yes	10: 93558069- 93625033	80351	NM_025235.3	NP_079511.1	ENSG00000107854.5	ENST00000371627.4	TNKS2	tankyrase, TRF1-interacting ankyrin-related ADP-ribose polymerase 2 [Source:HGNC Symbol;Acc:15677]	GO:0045740|positive regulation of dna replication;GO:2000573|positive regulation of dna biosynthetic process;GO:0048584|positive regulation of response to stimulus;GO:0060828|regulation of canonical wnt signaling pathway;GO:0048638|regulation of developmental growth;GO:0010647|positive regulation of cell communication;GO:0070647|protein modification by small protein conjugation or removal;GO:0051…	GO:0000784|nuclear chromosome telomeric region;GO:0005694|chromosome;GO:0005635|nuclear envelope;GO:0015630|microtubule cytoskeleton;GO:0048471|perinuclear region of cytoplasm;GO:0098687|chromosomal region;GO:0044431|golgi apparatus part;GO:0005813|centrosome;GO:0000228|nuclear chromosome;GO:0044430|cytoskeletal part;GO:0005856|cytoskeleton;GO:0000139|golgi membrane;GO:0000781|chromosome telomeri…	GO:0003950|nad adp ribosyltransferase activity;GO:0016757|transferase activity transferring glycosyl groups;GO:0019899|enzyme binding;GO:0016763|transferase activity transferring pentosyl groups	NA
2.03452	1.02469	1.46596e-08	1.5693e-07	Up	Yes	2:239047363-239061588	377007	NM_198582.3	NP_940984.3	ENSG00000168427.7	ENST00000305959.4;ENST00000409223.1	KLHL30	kelch-like family member 30 [Source:HGNC Symbol;Acc:24770]	GO:0070647|protein modification by small protein conjugation or removal;GO:0016567|protein ubiquitination	GO:1990234|transferase complex;GO:0000151|ubiquitin ligase complex;GO:1902494|catalytic complex;GO:0031461|cullin ring ubiquitin ligase complex;GO:0031463|cul3 ring ubiquitin ligase complex	GO:0019787|ubiquitin like protein transferase activity	NA
2.03244	1.02321	2.74313e-12	4.29101e-11	Up	Yes	12:113860042-113876081	113675	NM_138432.2	NP_612441.1	ENSG00000139410.10	ENST00000403593.4;ENST00000553248.1;ENST00000345635.4;ENST00000547802.1;ENST00000546672.1;ENST00000551760.1	SDSL	serine dehydratase-like [Source:HGNC Symbol;Acc:30404]	GO:0044281|small molecule metabolic process;GO:0006520|cellular amino acid metabolic process;GO:0006082|organic acid metabolic process;GO:1901564|organonitrogen compound metabolic process	GO:0005739|mitochondrion	GO:0030170|pyridoxal phosphate binding;GO:0016829|lyase activity;GO:0048037|cofactor binding	NA
2.03007	1.02153	2.00695e-11	2.93261e-10	Up	Yes	2:102608306-102645006	7850	NM_004633.3;;NM_001261419.1	NP_004624.1;;NP_001248348.1	ENSG00000115590.9	ENST00000332549.3;ENST00000464994.1;ENST00000493749.1;ENST00000393414.2;ENST00000457817.1;ENST00000441002.1;ENST00000482658.1;ENST00000474085.1;ENST00000485335.1	IL1R2	interleukin 1 receptor, type II [Source:HGNC Symbol;Acc:5994]	GO:0002376|immune system process;GO:0019221|cytokine mediated signaling pathway;GO:0071310|cellular response to organic substance;GO:0071345|cellular response to cytokine stimulus;GO:0006955|immune response;GO:0034097|response to cytokine	NA	GO:0004871|signal transducer activity;GO:0038023|signaling receptor activity;GO:0004872|receptor activity;GO:0004896|cytokine receptor activity	hsa04010|mapk signaling pathway;hsa04060|cytokine cytokine receptor interaction;hsa04640|hematopoietic cell lineage
[truncated: 509 more rows]

## Sheet: Suppl. Table. 2
Supplementary Table. 2 POLE/p190A mutation status, IHC scores in 23 cases of endometrial cancer specimens and the associated clinical information
[truncated: 26 more rows]

## Sheet: Suppl. Table. 3
Supplementary Table. 3 shRNA/sgRNA sequence information
Sequences of shRNAs
[truncated: 10 more rows]

## Sheet: Suppl. Table. 4
Supplementary Table. 4 Primer sequence information
[truncated: 53 more rows]

[truncated: 1 more sheets: Suppl. Table. 5]
